# Supplementary material for: Microarray data and gene expression statistics for Saccharomyces cerevisiae exposed to simulated asbestos mine drainage
Source: Data Brief. 2017 May 12;13:37–45. doi: 10.1016/j.dib.2017.05.021 (PMC5440250; doi:10.1016/j.dib.2017.05.021)
Supplement: Supplementary file 2 — Supplementary Tables 1–3 file. An Excel file containing water chemistry methods and results for simulated asbestos mine drainage water, complete gene-level ANOVA results for S. cerevisiae-only probesets, and a subset of genes from the ANOVA results, which have an unadjusted p-value <0.05 and a fold change >|1.5|. The latter are considered differentially expressed (DE) between experimental and control groups in this study. Abbreviations: Probeset ID, Affymetrix GeneChip® Yeast Genome 2.0 Array probeset identifier; SGD, Saccharomyces Genome Database; stepup p-value, Benjamini & Hochberg׳s false discovery rate. Supplementary material [file mmc2.xls]

## Sheet: Supplementary Table 1 - Water
Parameter	Simulated asbestos mine drainage water Spring 2014	Simulated asbestos mine drainage water Summer 2014	Units	Method
pH	9.2	N/A
Conductivity	N/A	541	umhos/cm	EPA 120.1
Aluminum, Total	<0.020	<0.020	mg/L	EPA 200.7
Antimony, Total	<0.002	<0.002	mg/L	SM20 3113B
Arsenic, Total	<0.001	<0.001	mg/L	SM20 3113B
Beryllium, Total	<0.001	<0.001	mg/L	EPA 200.7
Bromide	N/A	<0.1	mg/L	EPA 9056A
Cadmium, Total	N/A	<0.002	mg/L	EPA 200.7
Calcium, Total	1.3	1.4	mg/L	EPA 200.7
Chloride	N/A	<2.5	mg/L	EPA 300.0
Chromium, Total	<0.005	<0.005	mg/L	EPA 200.7
Cobalt, Total	N/A	<0.020	mg/L	EPA 200.7
Copper, Total	N/A	<0.020	mg/L	EPA 200.7
Iron, Total	<0.020	<0.020	mg/L	EPA 200.7
Lead, Total	<0.020	<0.001	mg/L	SM20 3113B
Magnesium, Total	120	120	mg/L	EPA 200.7
Manganese, Total	<0.020	<0.020	mg/L	EPA 200.7
Mercury, Total	<0.0002	<0.0002	mg/L	EPA 245.1
Molybdenum, Total	N/A	<0.020	mg/L	EPA 200.7
Nickel, Total	<0.005	<0.005	mg/L	EPA 200.7
Nitrate	N/A	0.23	mg/L	EPA 300.0
Nitrite	N/A	<0.20	mg/L	EPA 300.0
Phosphorus, Total	N/A	0.18	mg/L	EPA 6010C
Potassium, Total	<0.5	<0.5	mg/L	EPA 200.7
Selenium, Total	<0.002	<0.002	mg/L	SM20 3113B
Silver, Total	<0.020	<0.020	mg/L	EPA 200.7
Sodium, Total	<0.5	<0.5	mg/L	EPA 200.7
Sulfate	N/A	2.7	mg/L	EPA 300.0
Thallium, Total	N/A	<0.001	mg/L	SM20 3113B
Tin, Total	N/A	<0.20	mg/L	EPA 200.7
Zinc, Total	<0.020	<0.020	mg/L	EPA 200.7

## Sheet: Supplementary Table 2 - ANOVA
Probeset ID	SGD accession number	Gene Symbol	Gene Title, partial	RefSeq Transcript ID	Transcript ID(Array Design)	Entrez Gene	SwissProt	p-value (T vs. C)	stepup (p-value (T vs. C))	Ratio (T vs. C)	Fold-Change (T vs. C)	Fold-Change (T vs. C) (Description)	F(Treatment)	SS(Treatment)	SS(Error)	F(Error)
1773147_at	S000004059	MEF1	Mitochondrial elongation factor involved in translational elongation	NM_001181956	YLR069C	850758	P25039	0.000103675	0.0269179	1.44021	1.44021	T up vs C	123.089	0.4748	0.0192868	1
1774627_at	S000000805	PMI40	Mannose-6-phosphate isomerase, catalyzes the interconversion of fructose-6-P and mannos	NM_001178894	YER003C	856720	P29952	0.000104884	0.0269179	1.3982	1.3982	T up vs C	122.5	0.400873	0.0163621	1
1771399_at	S000005940	VTC3	Subunit of vacuolar transporter chaperone (VTC) complex; involved in membrane trafficki	NM_001183833	YPL019C	856088	Q02725	0.000109956	0.0269179	1.31646	1.31646	T up vs C	120.128	0.269726	0.0112266	1
1776196_at	S000000678	AHC2	Component of the ADA histone acetyltransferase complex; Ach2p and Ach1p are unique to t	NM_001178788	YCR082W	850443	P25649	0.00011095	0.0269179	1.7068	1.7068	T up vs C	119.681	1.01981	0.0426054	1
1775837_at	S000004970	SSN8	Cyclin-like component of the RNA polymerase II holoenzyme; involved in phosphorylation	NM_001182864	YNL025C	855706	P47821	0.000113021	0.0269179	1.29841	1.29841	T up vs C	118.767	0.243329	0.0102439	1
1771792_at	S000004110	YPS1	Aspartic protease; member of the yapsin family of proteases involved in cell wall growt	NM_001182007	YLR120C	850811	P32329	0.000145158	0.0288986	0.692305	-1.44445	T down vs C	107.048	0.482489	0.0225361	1
1769750_at	S000002661	MET32	Zinc-finger DNA-binding transcription factor; involved in transcriptional regulation of	NM_001180561	YDR253C	851840	Q12041	0.000156695	0.0288986	0.629742	-1.58795	T down vs C	103.695	0.763049	0.0367931	1
1774687_at	S000004541	WAR1	Homodimeric Zn2Cys6 zinc finger transcription factor; binds to a weak acid response ele	NM_001182435	YML076C	854899	Q03631	0.000159071	0.0288986	0.524124	-1.90795	T down vs C	103.047	1.48913	0.0722553	1
1769378_at	S000001849	SEC53	Phosphomannomutase, involved in synthesis of GDP-mannose and dolichol-phosphate-mannose	NM_001179922	YFL045C	850499	P07283	0.000191269	0.0288986	1.42551	1.42551	T up vs C	95.4192	0.448474	0.0235002	1
1771154_at	S000001462	DAL81	Positive regulator of genes in multiple nitrogen degradation pathways; contains DNA bin	NM_001179545	YIR023W	854841	P21657	0.000193365	0.0288986	0.503946	-1.98434	T down vs C	94.9857	1.67562	0.0882038	1
1772009_at	S000004260	DCS1	Non-essential hydrolase involved in mRNA decapping; activates Xrn1p; may function in a	NM_001182157	YLR270W	850974	Q06151	0.000194608	0.0288986	1.6401	1.6401	T up vs C	94.7316	0.873396	0.0460984	1
1772511_at	S000004702	SNZ1	Protein involved in vitamin B6 biosynthesis; member of a stationary phase-induced gene	NM_001182596	YMR096W	855121	Q03148	0.000196918	0.0288986	2.10365	2.10365	T up vs C	94.2655	1.97331	0.104668	1
1778512_at	S000002158	YSY6	Protein whose expression suppresses a secretory pathway mutation in E. coli; has simila	NM_001180059	YBR162W-A	852460	P38374	0.000198389	0.0288986	0.653801	-1.52952	T down vs C	93.9726	0.644335	0.0342831	1
1774365_at	S000001484	MET14	Adenylylsulfate kinase, required for sulfate assimilation and involved in methionine me	NM_001179567	YKL001C	853869	Q02196	0.000205863	0.0288986	0.496651	-2.01349	T down vs C	92.5302	1.74769	0.094439	1
1771791_s_at	S000000524 /// S000000525 /// S000002148 /// S000002149 /// S000002962 /// S000007344 /	YBL100W-A /// YBL100W-B /// YCL019W /// YCL020W /// YDR034C-C /// YDR034C-D /// YDR210W-A /// YDR210W-B /// YDR261W-A /// YDR261W-B /// YFL002W-A /// YFL002W-B /// YGR161W-A /// YGR161W-B /// YLR410W-A /// YLR410W-B /// YOR192C-A /// YOR192C-B /// YOR343W-A /// YOR343W-B	Retrotransposon TYA Gag and TYB Pol genes; transcribed/translated as one unit; polyprot	NM_001178666 /// NM_001178667 /// NM_001180049 /// NM_001180050 /// NM_001180862 /// NM	YBL101W-A	850339 /// 850340 /// 850547 /// 850548 /// 851127 /// 851128 /// 851599 /// 851600 ///	D2XNR6 /// D2XNR7 /// P25383 /// P25384 /// P0CX61 /// P0CX62 /// P0CX63 /// P0CX64 ///	0.000207508	0.0288986	1.23532	1.23532	T up vs C	92.2225	0.15935	0.00863945	1
1772263_at	S000003448	GPI1	Membrane protein involved in the synthesis of N-acetylglucosaminyl phosphatidylinositol	NM_001181345	YGR216C	853130	P53306	0.000222109	0.0288986	0.734402	-1.36165	T down vs C	89.6336	0.340019	0.0189672	1
1779150_at	S000000545	GLK1	Glucokinase; catalyzes the phosphorylation of glucose at C6 in the first irreversible s	NM_001178685	YCL040W	850317	P17709	0.000224234	0.0288986	1.54748	1.54748	T up vs C	89.2766	0.680231	0.0380968	1
1771943_at	S000000875	ALD5	Mitochondrial aldehyde dehydrogenase, involved in regulation or biosynthesis of electro	NM_001178964	YER073W	856804	P40047	0.00022584	0.0288986	0.550403	-1.81685	T down vs C	89.0101	1.27213	0.0714601	1
1777991_at	S000000986	YER184C	Putative zinc cluster protein; deletion confers sensitivity to Calcufluor white, and pr	NM_001179074	YER184C	856933	P39961	0.000226108	0.0288986	0.58235	-1.71718	T down vs C	88.9658	1.04308	0.0586225	1
1774468_at	S000002691	GCN2	Protein kinase, phosphorylates the alpha-subunit of translation initiation factor eIF2	NM_001180591	YDR283C	851877	P15442	0.000232331	0.0288986	0.53295	-1.87635	T down vs C	87.9588	1.41315	0.08033	1
1776224_at	S000001925	PTR3	Component of the SPS plasma membrane amino acid sensor system (Ssy1p-Ptr3p-Ssy5p), whic	NM_001179994	YFR029W	850587	P43606	0.000233059	0.0288986	0.575883	-1.73646	T down vs C	87.8435	1.08661	0.0618494	1
1772846_at	S000001686	TOR2	PIK-related protein kinase and rapamycin target; subunit of TORC1, a complex that regul	NM_001179768	YKL203C	853632	P32600	0.000246512	0.0288986	0.810631	-1.23361	T down vs C	85.7991	0.157265	0.00916472	1
1775944_at	S000005894	SCP1	Component of yeast cortical actin cytoskeleton, binds and cross links actin filaments;	NM_001183787	YOR367W	854549	Q08873	0.000246696	0.0288986	0.732538	-1.36512	T down vs C	85.7721	0.345639	0.0201487	1
1770026_at	S000000113	PEP1	Type I transmembrane sorting receptor for multiple vacuolar hydrolases; cycles between	NM_001178257	YBL017C	852264	P32319	0.000253465	0.0288986	0.757974	-1.31931	T down vs C	84.8026	0.273985	0.0161543	1
1773842_at	S000004618	SOK2	Nuclear protein that negatively regulates pseudohyphal differentiation; plays a regulat	NM_001182512	YMR016C	855030	P53438	0.000254926	0.0288986	0.439866	-2.27342	T down vs C	84.5982	2.40669	0.142242	1
1775083_at	S000002849	APT2	Potential adenine phosphoribosyltransferase; encodes a protein with similarity to adeni	NM_001180749	YDR441C	852051	P36973	0.000255349	0.0288986	1.76826	1.76826	T up vs C	84.5393	1.15926	0.0685632	1
1773089_at	S000004662	FET3	Ferro-O2-oxidoreductase; required for high-affinity iron uptake and involved in mediati	NM_001182556	YMR058W	855080	P38993	0.000256664	0.0288986	2.34791	2.34791	T up vs C	84.3569	2.59934	0.154068	1
1779734_at	S000004830	GUA1	GMP synthase; highly conserved enzyme that catalyzes the second step in the biosynthesi	NM_001182724	YMR217W	855257	P38625	0.000258272	0.0288986	1.45266	1.45266	T up vs C	84.1359	0.49747	0.0295635	1
1770632_at	S000000042	GCV3	H subunit of the mitochondrial glycine decarboxylase complex, required for the cataboli	NM_001178189	YAL044C	851254	P39726	0.000258481	0.0288986	3.51354	3.51354	T up vs C	84.1073	5.63434	0.33495	1
1774066_at	S000000626	SYP1	Protein of unknown function that is involved in endocytic site formation; may regulate	NM_001178744	YCR030C	850396	P25623	0.000259028	0.0288986	1.72532	1.72532	T up vs C	84.0325	1.0614	0.063154	1
1777544_at	S000001863	HAC1	Basic leucine zipper (bZIP) transcription factor (ATF/CREB1 homolog); regulates the unf	NM_001179935	YFL031W	850513	P41546	0.00026976	0.0288986	2.52455	2.52455	T up vs C	82.6105	3.05994	0.185203	1
1769721_at	S000002739	GPI8	ER membrane glycoprotein subunit of the glycosylphosphatidylinositol transamidase compl	NM_001180639	YDR331W	851931	P49018	0.000271577	0.0288986	1.32725	1.32725	T up vs C	82.3775	0.285984	0.0173581	1
1775480_at	S000004430	CAR2	L-ornithine transaminase (OTAse); catalyzes the second step of arginine degradation, ex	NM_001182326	YLR438W	851158	P07991	0.000279095	0.0288986	4.99907	4.99907	T up vs C	81.4364	9.24018	0.567325	1
1770108_at	S000001530	ANR2	Putative protein of unknown function, predicted to be palmitoylated; green fluorescent	NM_001179613	YKL047W	853819	P36090	0.000284922	0.0288986	1.351	1.351	T up vs C	80.731	0.322935	0.0200007	1
1771822_at	S000004487	YML6	Mitochondrial ribosomal protein of the large subunit, has similarity to E. coli L4 ribo	NM_001182383	YML025C	854983	P51998	0.000287393	0.0288986	1.5429	1.5429	T up vs C	80.4379	0.671028	0.0417109	1
1774145_at	S000002718	SUM1	Transcriptional repressor required for mitotic repression of middle sporulation-specifi	NM_001180618	YDR310C	851905	P46676	0.000289578	0.0288986	0.598301	-1.6714	T down vs C	80.1817	0.941428	0.0587059	1
1774049_at	S000004349	RSC2	Component of the RSC chromatin remodeling complex; required for expression of mid-late	NM_001182246	YLR357W	851071	Q06488	0.000298217	0.0288986	0.665957	-1.5016	T down vs C	79.1947	0.589683	0.03723	1
1771417_at	S000000938	GDI1	GDP dissociation inhibitor, regulates vesicle traffic in secretory pathways by regulati	NM_001179026	YER136W	856876	P39958	0.00030023	0.0288986	1.22401	1.22401	T up vs C	78.9705	0.145779	0.00922997	1
1779985_at	S000000297	PHO5	Repressible acid phosphatase (1 of 3) that also mediates extracellular nucleotide-deriv	NM_001178441	YBR093C	852390	E9P9W1 /// E9P9V2 /// P00635	0.000300409	0.0288986	2.74747	2.74747	T up vs C	78.9506	3.64468	0.23082	1
1777383_at	S000005618	ECM3	Non-essential protein of unknown function; involved in signal transduction and the geno	NM_001183511	YOR092W	854259	Q99252	0.000304442	0.0288986	1.55515	1.55515	T up vs C	78.508	0.695723	0.0443091	1
1773295_at	S000005050	INP52	Polyphosphatidylinositol phosphatase; dephosphorylates a number of phosphatidylinositol	NM_001182944	YNL106C	855618	P50942	0.000306644	0.0288986	0.619124	-1.61519	T down vs C	78.2697	0.820198	0.0523956	1
1776908_at	S000005075	TOM22	Component of the TOM (translocase of outer mitochondrial membrane) complex responsible	NM_001182969	YNL131W	855592	P49334	0.0003084	0.0288986	1.52939	1.52939	T up vs C	78.0814	0.644081	0.0412442	1
1779553_at	S000002665	RKM4	Ribosomal lysine methyltransferase specific for monomethylation of Rpl42ap and Rpl42bp	NM_001180565	YDR257C	851844	Q12504	0.000325848	0.0296407	0.683468	-1.46313	T down vs C	76.2887	0.516789	0.0338706	1
1774824_at	S000004184	YLR194C	Structural constituent of the cell wall attached to the plasma membrane by a GPI-anchor	NM_001182081	YLR194C	850891	Q05777	0.000330737	0.0296407	0.465323	-2.14904	T down vs C	75.8103	2.08824	0.137728	1
1775965_at	S000002640	HEM1	5-aminolevulinate synthase, catalyzes the first step in the heme biosynthetic pathway;	NM_001180540	YDR232W	851818	P09950	0.000336058	0.0296407	1.71318	1.71318	T up vs C	75.3008	1.03409	0.0686642	1
1777525_at	S000005746	RCN2	Protein of unknown function; green fluorescent protein (GFP)-fusion protein localizes t	NM_001183639	YOR220W	854395	Q12044	0.000345294	0.0296407	0.659213	-1.51696	T down vs C	74.4427	0.619578	0.0416145	1
1779243_at	S000002570	CWC15	Non-essential protein involved in pre-mRNA splicing, component of a complex containing	NM_001180470	YDR163W	851741	Q03772	0.000348369	0.0296407	0.624804	-1.6005	T down vs C	74.1641	0.789252	0.0532098	1
1776029_at	S000000640	PER1	Protein of the endoplasmic reticulum, required for GPI-phospholipase A2 activity that r	NM_001178758	YCR044C	850411	P25625	0.000351591	0.0296407	1.43929	1.43929	T up vs C	73.8759	0.473151	0.0320234	1
1770571_at	S000005326	MVD1	Mevalonate pyrophosphate decarboxylase, essential enzyme involved in the biosynthesis o	NM_001183220	YNR043W	855779	P32377	0.00035571	0.0296407	1.79288	1.79288	T up vs C	73.5127	1.21616	0.0827178	1
1777667_s_at	S000000796 /// S000005356	DSF1 /// YNR073C	Putative mannitol dehydrogenase; deletion suppressor of mpt5 mutation; DSF1 has a paral	NM_001178885 /// NM_001183250	YEL070W	855810 /// 856639	P0CX08 /// P0CX09	0.000366666	0.0296407	2.26406	2.26406	T up vs C	72.5748	2.38256	0.164145	1
1773670_at	S000005535	TIR4	Cell wall mannoprotein of the Srp1p/Tip1p family of serine-alanine-rich proteins; expre	NM_001183428	YOR009W	854173	Q12218	0.000375572	0.0296407	1.3767	1.3767	T up vs C	71.8407	0.364666	0.0253801	1
1772139_at	S000001072	SLT2	Serine/threonine MAP kinase; involved in regulating maintenance of cell wall integrity,	NM_001179160	YHR030C	856425	Q00772	0.000379833	0.0296407	0.628983	-1.58987	T down vs C	71.4982	0.767033	0.05364	1
1772753_at	S000005609	WHI5	Repressor of G1 transcription; binds to SCB binding factor (SBF) at SCB target promoter	NM_001183502	YOR083W	854249	Q12416	0.00038111	0.0296407	1.60865	1.60865	T up vs C	71.3966	0.806392	0.0564727	1
1772278_at	S000002693	ZIP1	Transverse filament protein of the synaptonemal complex; required for normal levels of	NM_001180593	YDR285W	851879	P31111	0.000385388	0.0296407	0.456024	-2.19287	T down vs C	71.0595	2.1999	0.154793	1
1771901_at	S000001688	LOS1	Nuclear pore protein involved in nuclear export of pre-tRNA and in re-export of mature	NM_001179770	YKL205W	853630	P33418	0.000400933	0.0296407	1.32877	1.32877	T up vs C	69.8776	0.288295	0.0206286	1
1778061_at	S000003253	YGR021W	Putative protein of unknown function; the authentic, non-tagged protein is detected in	NM_001181150	YGR021W	852904	P53212	0.00040898	0.0296407	1.21176	1.21176	T up vs C	69.2907	0.131633	0.00949863	1
1778778_at	S000000769	YEL043W	Predicted cytoskeleton protein involved in intracellular signalling based on quantitati	NM_001178858	YEL043W	856668	P32618	0.00042172	0.0296407	0.645245	-1.5498	T down vs C	68.3939	0.684904	0.0500706	1
1776337_at	S000002985	ATE1	Arginyl-tRNA-protein transferase, catalyzes post-translational conjugation of arginine	NM_001180882	YGL017W	852867	P16639	0.00042189	0.0296407	0.58265	-1.7163	T down vs C	68.3822	1.0411	0.0761236	1
1774658_at	S000001062	YHR020W	Prolyl-tRNA synthetase; N-terminal domain shows weak homology to prokaryotic posttransf	NM_001179150	YHR020W	856413	P38708	0.000427612	0.0296407	1.21657	1.21657	T up vs C	67.9918	0.137122	0.0100837	1
1770922_at	S000004913	LIP1	Ceramide synthase subunit; single-span ER membrane protein associated with Lag1p and La	NM_001182807	YMR298W	855344	Q03579	0.000429527	0.0296407	1.32609	1.32609	T up vs C	67.8628	0.284217	0.0209405	1
1772972_at	S000004832	ESC1	Protein localized to the nuclear periphery, involved in telomeric silencing; interacts	NM_001182726	YMR219W	855259	Q03661	0.000434028	0.0296407	0.614895	-1.62629	T down vs C	67.5627	0.843815	0.0624468	1
1770417_at	S000005273	PEX6	AAA-peroxin that heterodimerizes with AAA-peroxin Pex1p and participates in the recycli	NM_001183167	YNL329C	855387	Q0P6W2 /// P33760	0.000435894	0.0296407	0.554506	-1.80341	T down vs C	67.4396	1.24069	0.0919849	1
1772625_at	S000000772	GLY1	Threonine aldolase, catalyzes the cleavage of L-allo-threonine and L-threonine to glyci	NM_001178861	YEL046C	856665	P37303	0.000442514	0.0296407	1.96185	1.96185	T up vs C	67.0087	1.62035	0.120906	1
1771802_at	S000000856	GIP2	Putative regulatory subunit of protein phosphatase Glc7p; involved in glycogen metaboli	NM_001178945	YER054C	856781	P40036	0.000442912	0.0296407	1.52862	1.52862	T up vs C	66.9831	0.642564	0.0479646	1
1771019_at	S000005663	SIA1	Protein of unassigned function involved in activation of the Pma1p plasma membrane H+-A	NM_001183556	YOR137C	854305	Q12212	0.000448254	0.0296407	0.588356	-1.69965	T down vs C	66.6422	1.00387	0.0753178	1
1774196_at	S000003330	ESP1	Separase, a caspase-like cysteine protease; promotes sister chromatid separation by med	NM_001181227	YGR098C	852990	Q03018	0.000455603	0.0296407	0.712687	-1.40314	T down vs C	66.1827	0.409352	0.0309259	1
1771052_at	S000002381	FMP45	Integral membrane protein localized to mitochondria; required for sporulation and maint	NM_001180282	YDL222C	851304	Q07651	0.000457016	0.0296407	5.19586	5.19586	T up vs C	66.0954	9.6889	0.732947	1
1771805_at	S000001657	TPO5	Protein involved in excretion of putrescine and spermidine; putative polyamine transpor	NM_001179740	YKL174C	853680	P36029	0.000468321	0.0296407	0.553456	-1.80683	T down vs C	65.4112	1.24868	0.0954483	1
1774835_at	S000001295	BCY1	Regulatory subunit of the cyclic AMP-dependent protein kinase (PKA), a component of a s	NM_001179383	YIL033C	854778	P07278	0.000474346	0.0296407	1.38102	1.38102	T up vs C	65.0559	0.371843	0.0285787	1
1779615_at	S000000296	PHO3	Constitutively expressed acid phosphatase similar to Pho5p; brought to the cell surface	NM_001178440	YBR092C	852389	P24031	0.000474399	0.0296407	2.10737	2.10737	T up vs C	65.0528	1.98272	0.152393	1
1776145_at	S000000697	YCR100C	Putative protein of unknown function	NM_001178807	YCR100C	850464	P25606	0.000481112	0.0296407	2.51964	2.51964	T up vs C	64.6644	3.04709	0.235608	1
1775222_at	S000000148	SAS3	Histone acetyltransferase catalytic subunit of NuA3 complex that acetylates histone H3,	NM_001178292	YBL052C	852228	P34218	0.000483238	0.0296407	0.51629	-1.93689	T down vs C	64.543	1.55937	0.120801	1
1779626_at	S000007496	IGO2	Protein required for initiation of G0 program; prevents degradation of nutrient-regulat	NM_001184441	YHR132W-A	856534	Q9P305	0.000483459	0.0296407	0.372878	-2.68184	T down vs C	64.5304	3.47239	0.269051	1
1777885_at	S000005342	MNT4	Putative alpha-1,3-mannosyltransferase, not required for protein O-glycosylation	NM_001183236	YNR059W	855796	P53745	0.000487974	0.0296407	0.326033	-3.06717	T down vs C	64.2751	4.48182	0.348644	1
1776923_at	S000006056	ISU1	Conserved protein of the mitochondrial matrix; performs a scaffolding function during a	NM_001183949	YPL135W	855968	Q03020	0.000489133	0.0296407	1.491	1.491	T up vs C	64.2101	0.56931	0.0443318	1
1775422_at	S000000104	HIR1	Subunit of the HIR complex, a nucleosome assembly complex involved in regulation of his	NM_001178248	YBL008W	852275	P32479	0.000506804	0.0296407	0.571365	-1.7502	T down vs C	63.2452	1.11786	0.0883748	1
1776135_at	S000006244	TIP41	Protein that interacts with Tap42p, which regulates PP2A; component of the TOR (target	NM_001184137	YPR040W	856153	Q12199	0.000508975	0.0296407	1.23882	1.23882	T up vs C	63.1299	0.163646	0.0129611	1
1770920_at	S000028527	COA2	Cytochrome oxidase assembly factor; null mutation results in respiratory deficiency wit	NM_001184537	YPL189C-A	1466518	Q3E823	0.000511144	0.0296407	1.52662	1.52662	T up vs C	63.0153	0.638607	0.0506707	1
1776842_at	S000001174	ECM14	Putative metalloprotease with similarity to the zinc carboxypeptidase family, required	NM_001179262	YHR132C	856533	P38836	0.000520281	0.0296407	1.7054	1.7054	T up vs C	62.5403	1.0167	0.0812834	1
1773097_at	S000000387	YPC1	Alkaline ceramidase; also has reverse (CoA-independent) ceramide synthase activity; cat	NM_001178531	YBR183W	852481	P38298	0.000528904	0.0296407	1.48811	1.48811	T up vs C	62.1026	0.563791	0.0453919	1
1779503_s_at	S000001832 /// S000003527 /// S000005280	COS1 /// COS4 /// COS6	Protein of unknown function, member of the DUP380 subfamily of conserved, often subtelo	NM_001179905 /// NM_001181424 /// NM_001183174	YFL062W	850482 /// 853212 /// 855380	P43542 /// P53344 /// P53822	0.000530833	0.0296407	0.744893	-1.34248	T down vs C	62.0061	0.309491	0.0249565	1
1770764_at	S000002358	YDL199C	Putative transporter, member of the sugar porter family	NM_001180259	YDL199C	851328	Q12407	0.000534859	0.0296407	0.747804	-1.33725	T down vs C	61.8061	0.301348	0.0243785	1
1775758_at	S000002569	NBP2	Protein involved in the HOG (high osmolarity glycerol) pathway; negatively regulates Ho	NM_001180469	YDR162C	851740	Q12163	0.00053585	0.0296407	0.569279	-1.75661	T down vs C	61.7572	1.13251	0.0916903	1
1778882_at	S000028854	YOL097W-A	Putative protein of unknown function; identified by expression profiling and mass spect	NM_001184665	YOL097W-A	1466475	Q3E7Y9	0.00054577	0.0296407	0.503866	-1.98466	T down vs C	61.2747	1.6764	0.136794	1
1769580_at	S000003722	MNN5	Alpha-1,2-mannosyltransferase, responsible for addition of the second alpha-1,2-linked	NM_001181619	YJL186W	853253	P46982	0.000548692	0.0296407	1.34453	1.34453	T up vs C	61.1349	0.312712	0.0255756	1
1775620_at	S000005159	IES2	Protein that associates with the INO80 chromatin remodeling complex; associates with th	NM_001183053	YNL215W	855506	P40154	0.000567969	0.0296407	0.501051	-1.9958	T down vs C	60.2381	1.70391	0.141431	1
1777424_at	S000001071	YHI9	Protein of unknown function; null mutant is defective in unfolded protein response; pos	NM_001179159	YHR029C	856424	P38765	0.000571071	0.0296407	0.642881	-1.5555	T down vs C	60.0977	0.696425	0.057941	1
1777467_at	S000005101	IGO1	Protein required for initiation of G0 program; prevents degradation of nutrient-regulat	NM_001182995	YNL157W	855565	P53897	0.000571309	0.0296407	0.734307	-1.36183	T down vs C	60.087	0.340304	0.0283176	1
1770852_at	S000000895	TSC11	Subunit of TORC2 (Tor2p-Lst8p-Avo1-Avo2-Tsc11p-Bit61p), a membrane-associated complex t	NM_001178984	YER093C	856828	P40061	0.000571436	0.0296407	0.751491	-1.33069	T down vs C	60.0813	0.291232	0.0242365	1
1779489_at	S000004982	IDH1	Subunit of mitochondrial NAD(+)-dependent isocitrate dehydrogenase, which catalyzes the	NM_001182876	YNL037C	855691	P28834	0.000572989	0.0296407	1.47839	1.47839	T up vs C	60.0115	0.545365	0.0454384	1
1773837_at	S000004183	UPS1	Phosphatidic acid transfer protein; plays a role in phospholipid metabolism by transpor	NM_001182080	YLR193C	850890	Q05776	0.00057406	0.0296407	1.61417	1.61417	T up vs C	59.9635	0.818053	0.0682126	1
1774270_at	S000005217	TOF1	Subunit of a replication-pausing checkpoint complex; Tof1p-Mrc1p-Csm3p acts at the stal	NM_001183111	YNL273W	855448	P53840	0.000577938	0.0296407	0.635074	-1.57462	T down vs C	59.7908	0.735477	0.0615042	1
1769792_at	S000003164	DSD1	D-serine dehydratase (aka D-serine ammonia-lyase); converts D-serine to pyruvate and am	NM_001181061	YGL196W	852679	P53095	0.000598103	0.0296407	1.32704	1.32704	T up vs C	58.9183	0.28567	0.0242429	1
1779924_at	S000007523	YER053C-A	Protein of unknown function; green fluorescent protein (GFP)-fusion protein localizes t	NM_001184444	YER053C-A	856780	Q3E7B0	0.000598301	0.0296407	1.60461	1.60461	T up vs C	58.9099	0.79787	0.0677195	1
1774440_at	S000004716	HFD1	Hexadecenal dehydrogenase; involved in the conversion of sphingosine 1-phosphate breakd	NM_001182610	YMR110C	855137	Q04458	0.000602346	0.0296407	1.40466	1.40466	T up vs C	58.74	0.411964	0.0350667	1
1780097_at	S000004886	ZDS1	Protein with a role in regulating Swe1p-dependent polarized growth; involved in maintai	NM_001182780	YMR273C	855316	P50111	0.000602586	0.0296407	0.626476	-1.59623	T down vs C	58.7299	0.780305	0.0664316	1
1775676_at	S000003304	UPF3	Component of the nonsense-mediated mRNA decay (NMD) pathway, along with Nam7p and Nmd2p	NM_001181201	YGR072W	852963	P48412	0.000606229	0.0296407	0.516119	-1.93754	T down vs C	58.5783	1.56093	0.133235	1
1775441_at	S000001592	HAP4	Subunit of the heme-activated, glucose-repressed Hap2p/3p/4p/5p CCAAT-binding complex,	NM_001179675	YKL109W	853751	P14064	0.000621396	0.0296407	1.65186	1.65186	T up vs C	57.9603	0.898825	0.0775379	1
1779454_at	S000003630	KHA1	Putative K+/H+ antiporter with a probable role in intracellular cation homeostasis, loc	NM_001181527	YJL094C	853351	P40309	0.000623611	0.0296407	0.660972	-1.51292	T down vs C	57.8719	0.61168	0.0528477	1
1772509_at	S000000733	MIT1	Transcriptional regulator of pseudohyphal growth; protein with sequence similarity to S	NM_001178822	YEL007W	856711	P40002	0.000624689	0.0296407	0.676646	-1.47788	T down vs C	57.829	0.544394	0.0470693	1
1776650_at	S000001589	AAT1	Mitochondrial aspartate aminotransferase, catalyzes the conversion of oxaloacetate to a	NM_001179672	YKL106W	853755	Q01802	0.000624966	0.0296407	1.4265	1.4265	T up vs C	57.818	0.450229	0.038935	1
1777999_at	S000003822	YJR061W	Putative protein of unknown function; non-essential gene; transcription repressed by Rm	NM_001181719	YJR061W	853524	P40355	0.000631162	0.0296407	0.651598	-1.53469	T down vs C	57.5736	0.654612	0.05685	1
1776596_at	S000002426	GCV1	T subunit of the mitochondrial glycine decarboxylase complex, required for the cataboli	NM_001180327	YDR019C	851582	P48015	0.000636041	0.0296407	2.25498	2.25498	T up vs C	57.3835	2.35919	0.205564	1
1774516_at	S000005468	INO4	Transcription factor required for derepression of inositol-choline-regulated genes invo	NM_001183362	YOL108C	854042	P13902	0.000637824	0.0296407	0.577027	-1.73302	T down vs C	57.3144	1.07882	0.0941137	1
1770001_at	S000002924	EMI2	Non-essential protein of unknown function; required for transcriptional induction of th	NM_001180824	YDR516C	852128	Q04409	0.00066802	0.0307935	2.02478	2.02478	T up vs C	56.186	1.77573	0.158023	1
1776617_at	S000003765	APL1	Beta-adaptin, large subunit of the clathrin associated protein complex (AP-2); involved	NM_001181662	YJR005W	853461	E9P9W5 /// E9P9W4 /// P27351	0.000686989	0.0311116	0.584829	-1.7099	T down vs C	55.5129	1.02676	0.0924794	1
1772251_at	S000003725	RPL39	Ribosomal 60S subunit protein L39; required for ribosome biogenesis; loss of both Rpl31	NM_001181622	YJL189W	853250	P04650	0.000689748	0.0311116	1.31873	1.31873	T up vs C	55.4172	0.273115	0.0246417	1
1769931_at	S000001776	BET3	Hydrophilic protein that acts in conjunction with SNARE proteins in targeting and fusio	NM_001179858	YKR068C	853942	P36149	0.000702718	0.0311116	1.3862	1.3862	T up vs C	54.9743	0.38051	0.034608	1
1778705_at	S000004965	ARK1	Serine/threonine protein kinase; involved in regulation of the cortical actin cytoskele	NM_001182859	YNL020C	855711	P53974	0.000716339	0.0311116	0.802703	-1.24579	T down vs C	54.5213	0.172334	0.0158043	1
1778305_at	S000002709	CFT1	RNA-binding subunit of the mRNA cleavage and polyadenylation factor; involved in poly(A	NM_001180609	YDR301W	851895	Q06632	0.000719962	0.0311116	0.710704	-1.40706	T down vs C	54.4028	0.416114	0.0382438	1
1780184_at	S000005304	YNR021W	Putative protein of unknown function; green fluorescent protein (GFP)-fusion protein lo	NM_001183198	YNR021W	855755	P53723	0.000723022	0.0311116	1.24008	1.24008	T up vs C	54.3034	0.165204	0.0152112	1
1772791_at	S000001774	CCP1	Mitochondrial cytochrome-c peroxidase; degrades reactive oxygen species in mitochondria	NM_001179856	YKR066C	853940	P00431	0.000724574	0.0311116	1.39252	1.39252	T up vs C	54.2532	0.391188	0.036052	1
1779696_at	S000004104	AVL9	Conserved protein involved in exocytic transport from the Golgi; mutation is synthetica	NM_001182001	YLR114C	850805	Q12500	0.000724623	0.0311116	0.760755	-1.31448	T down vs C	54.2516	0.266788	0.0245881	1
1773894_at	S000003942	KNS1	Protein kinase involved in negative regulation of PolIII transcription; effector kinase	NM_001181839	YLL019C	850641	P32350	0.000731699	0.0311116	1.53408	1.53408	T up vs C	54.0247	0.653397	0.0604721	1
1778679_at	S000003739	PRP21	Subunit of the SF3a splicing factor complex, required for spliceosome assembly	NM_001181636	YJL203W	853227	P32524	0.000734476	0.0311116	0.569048	-1.75732	T down vs C	53.9365	1.13414	0.105137	1
1776441_at	S000002816	ADE8	Phosphoribosyl-glycinamide transformylase, catalyzes a step in the 'de novo' purine nuc	NM_001180716	YDR408C	852017	P04161	0.000741178	0.0311116	2.40512	2.40512	T up vs C	53.7255	2.74805	0.255749	1
1773732_at	S000003416	UBR1	E3 ubiquitin ligase (N-recognin); forms heterodimer with Rad6p to ubiquitinate substrat	NM_001181313	YGR184C	853096	P19812	0.00074294	0.0311116	0.832358	-1.20141	T down vs C	53.6704	0.120135	0.0111919	1
1775213_at	S000003892	MNS1	Alpha-1,2-mannosidase involved in ER-associated protein degradation (ERAD); catalyzes t	NM_001181789	YJR131W	853595	P32906	0.000749457	0.0311116	0.601714	-1.66192	T down vs C	53.4685	0.920692	0.0860968	1
1773888_at	S000000010	CYS3	Cystathionine gamma-lyase, catalyzes one of the two reactions involved in the transsulf	NM_001178157	YAL012W	851221	P31373	0.000754793	0.0311116	1.72996	1.72996	T up vs C	53.3049	1.07189	0.100543	1
1772617_at	S000001231	GPI16	Transmembrane protein subunit of the glycosylphosphatidylinositol transamidase complex	NM_001179319	YHR188C	856595	P38875	0.000763857	0.0311116	1.3078	1.3078	T up vs C	53.0308	0.256934	0.024225	1
1776687_at	S000001873	GAT1	Transcriptional activator of genes involved in nitrogen catabolite repression; contains	NM_001179945	YFL021W	850523	P43574	0.000773741	0.0311116	0.604013	-1.65559	T down vs C	52.737	0.906921	0.0859852	1
1772398_at	S000001543	FBA1	Fructose 1,6-bisphosphate aldolase, required for glycolysis and gluconeogenesis; cataly	NM_001179626	YKL060C	853805	P14540	0.000803382	0.0311116	1.21796	1.21796	T up vs C	51.8866	0.138728	0.0133683	1
1773173_at	S000001947	RET2	Delta subunit of the coatomer complex (COPI), which coats Golgi-derived transport vesic	NM_001180016	YFR051C	850612	P43621	0.000804973	0.0311116	1.33196	1.33196	T up vs C	51.8422	0.293177	0.0282759	1
1775279_at	S000004193	MSS51	Specific translational activator for the mitochondrial COX1 mRNA; loosely associated wi	NM_001182090	YLR203C	850900	P32335	0.000805019	0.0311116	1.24658	1.24658	T up vs C	51.8409	0.173332	0.0167177	1
1774308_at	S000002865	TOM1	E3 ubiquitin ligase of the hect-domain class; has a role in mRNA export from the nucleu	NM_001180765	YDR457W	852068	Q03280	0.000805978	0.0311116	0.629737	-1.58796	T down vs C	51.8143	0.763076	0.0736357	1
1777964_at	S000006102	CTI6	Protein that relieves transcriptional repression by binding to the Cyc8p-Tup1p corepres	NM_001183995	YPL181W	855920	Q08923	0.000813551	0.0311116	0.635392	-1.57383	T down vs C	51.6049	0.733856	0.0711033	1
1776874_at	S000004777	MLH1	Protein required for mismatch repair in mitosis and meiosis as well as crossing over du	NM_001182671	YMR167W	855203	P38920	0.000826564	0.0311116	0.668192	-1.49658	T down vs C	51.2516	0.580004	0.056584	1
1777237_at	S000004034	PDC1	Major of three pyruvate decarboxylase isozymes; key enzyme in alcoholic fermentation; d	NM_001181931	YLR044C	850733	P06169	0.000827864	0.0311116	1.36296	1.36296	T up vs C	51.2167	0.342141	0.0334013	1
1778992_at	S000003418	TFG1	TFIIF (Transcription Factor II) largest subunit; involved in both transcription initiat	NM_001181315	YGR186W	853098	P41895	0.000834143	0.0311116	0.650703	-1.5368	T down vs C	51.0493	0.658821	0.0645279	1
1772376_at	S000005972	ARL3	ARF-like small GTPase of the RAS superfamily; required for recruitment of Arl1p, a GTPa	NM_001183865	YPL051W	856056	Q02804	0.000838102	0.0311116	1.3236	1.3236	T up vs C	50.9447	0.280448	0.0275247	1
1771724_at	S000000049	FLC2	Putative FAD transporter; required for uptake of FAD into endoplasmic reticulum; involv	NM_001178196	YAL053W	851246	P39719	0.000850857	0.0311116	0.706003	-1.41643	T down vs C	50.6123	0.432445	0.0427214	1
1778503_at	S000006278	TKL1	Transketolase; catalyzes conversion of xylulose-5-phosphate and ribose-5-phosphate to s	NM_001184171	YPR074C	856188	P23254	0.00085121	0.0311116	1.37752	1.37752	T up vs C	50.6032	0.366024	0.0361661	1
1774703_at	S000006286	DIB1	17-kDa component of the U4/U6aU5 tri-snRNP, plays an essential role in pre-mRNA splicin	NM_001184179	YPR082C	856197	Q06819	0.000854971	0.0311116	0.637915	-1.56761	T down vs C	50.5066	0.721091	0.0713858	1
1769571_at	S000002881	PRP3	Splicing factor, component of the U4/U6-U5 snRNP complex	NM_001180781	YDR473C	852084	Q03338	0.000855369	0.0311116	0.427952	-2.33671	T down vs C	50.4964	2.57031	0.254504	1
1775282_at	S000003388	PTI1	Essential component of CPF (cleavage and polyadenylation factor); involved in 3' end fo	NM_001181285	YGR156W	853060	P39927	0.000855634	0.0311116	0.754161	-1.32598	T down vs C	50.4896	0.284046	0.0281291	1
1772020_at	S000001718	TOF2	Protein required for rDNA silencing and mitotic rDNA condensation; stimulates Cdc14p ph	NM_001179800	YKR010C	853880	Q02208	0.000858394	0.0311116	0.688672	-1.45207	T down vs C	50.4192	0.496394	0.0492267	1
1778283_at	S000001860	YFL034W	Putative integral membrane protein that interacts with Rpp0p, which is a component of t	NM_001179932	YFL034W	850510	P43564	0.000860595	0.0311116	0.535601	-1.86706	T down vs C	50.3632	1.39095	0.138092	1
1769320_at	S000006207	YPR003C	Putative sulfate permease; physically interacts with Hsp82p; green fluorescent protein	NM_001184100	YPR003C	856111	P53394	0.000863583	0.0311116	1.36555	1.36555	T up vs C	50.2876	0.346337	0.0344356	1
1770659_at	S000005938	IRC15	Microtubule associated protein; regulates microtubule dynamics; required for accurate m	NM_001183831	YPL017C	856090	Q02733	0.000870843	0.0311116	2.47946	2.47946	T up vs C	50.1053	2.94201	0.293583	1
1778793_at	S000004848	RNA1	GTPase activating protein (GAP) for Gsp1p, involved in nuclear transport	NM_001182742	YMR235C	855275	P11745	0.000870887	0.0311116	1.27395	1.27395	T up vs C	50.1042	0.209166	0.0208731	1
1774426_at	S000000115	APN2	Class II abasic (AP) endonuclease involved in repair of DNA damage; homolog of human HA	NM_001178259	YBL019W	852262	P38207	0.000885544	0.0311116	0.653964	-1.52914	T down vs C	49.7426	0.64358	0.0646911	1
1779329_at	S000002925	GRH1	Acetylated cis-Golgi protein, involved in ER to Golgi transport; homolog of human GRASP	NM_001180825	YDR517W	852129	Q04410	0.000887125	0.0311116	1.74196	1.74196	T up vs C	49.7041	1.09909	0.110564	1
1777404_at	S000000870	MOT2	Ubiquitin-protein ligase subunit of the CCR4-NOT complex; with Ubc4p, ubiquitinates nas	NM_001178959	YER068W	856799	P34909	0.000893632	0.0311116	0.674243	-1.48315	T down vs C	49.5466	0.554356	0.0559428	1
1771341_at	S000005514	ZPS1	Putative GPI-anchored protein; transcription is induced under low-zinc conditions, as m	NM_001183407	YOL154W	854011	Q12512	0.000915174	0.0311116	0.57892	-1.72736	T down vs C	49.0366	1.066	0.108695	1
1777099_at	S000004181	PEX13	Integral peroxisomal membrane protein required for translocation of peroxisomal matrix	NM_001182078	YLR191W	850888	P80667	0.000917982	0.0311116	0.659444	-1.51643	T down vs C	48.9713	0.618539	0.0631532	1
1776464_at	S000000819	AFG3	Component, with Yta12p, of the mitochondrial inner membrane m-AAA protease; mediates de	NM_001178908	YER017C	856737	P39925	0.000918987	0.0311116	1.41715	1.41715	T up vs C	48.9481	0.433718	0.0443039	1
1774716_at	S000002393	GYP7	GTPase-activating protein for yeast Rab family members including: Ypt7p (most effective	NM_001180294	YDL234C	851364	P48365	0.000923131	0.0311116	0.602451	-1.65989	T down vs C	48.8524	0.916258	0.0937781	1
1780177_at	S000005390	GAS5	1,3-beta-glucanosyltransferase, has similarity to Gas1p; localizes to the cell wall	NM_001183284	YOL030W	854127	Q08193	0.000929655	0.0311116	1.82581	1.82581	T up vs C	48.7031	1.29318	0.132762	1
1777802_at	S000001253	YHR210C	Putative aldose 1-epimerase superfamily protein; non-essential gene; highly expressed u	NM_001179341	YHR210C	856617	P38893	0.00093305	0.0311116	1.25529	1.25529	T up vs C	48.626	0.184448	0.018966	1
1775858_at	S000002214	MBP1	Transcription factor involved in regulation of cell cycle progression from G1 to S phas	NM_001180115	YDL056W	851503	Q6Q7H9 /// Q6Q7H5 /// Q6Q7H4 /// E9P8S5 /// E9P8S4 /// P39678	0.000943154	0.0311116	0.553792	-1.80573	T down vs C	48.3987	1.24611	0.128734	1
1774218_at	S000001790	NUP133	Subunit of Nup84p subcomplex of nuclear pore complex (NPC); contributes to nucleocytopl	NM_001179872	YKR082W	853957	P36161	0.000944016	0.0311116	0.663563	-1.50702	T down vs C	48.3795	0.600177	0.0620281	1
1773344_at	S000000946	UBP5	Putative ubiquitin-specific protease; concentrates at the bud neck; UBP5 has a paralog,	NM_001179034	YER144C	856887	P39944	0.00094888	0.0311116	0.672628	-1.48671	T down vs C	48.2714	0.561121	0.0581214	1
1778869_at	S000005782	TRE2	Transferrin receptor-like protein; functions with Tre1p to regulate ubiquitylation and	NM_001183675	YOR256C	854430	Q08693	0.000951361	0.0311116	0.650275	-1.53781	T down vs C	48.2166	0.660839	0.0685282	1
1776043_at	S000003081	SLD3	Protein involved in the initiation of DNA replication; required for proper assembly of	NM_001180978	YGL113W	852765	P53135	0.000963057	0.0311116	0.61488	-1.62633	T down vs C	47.9608	0.843902	0.0879782	1
1777295_at	S000002269	RRP42	Exosome non-catalytic core component; involved in 3'-5' RNA processing and degradation	NM_001180170	YDL111C	851447	Q12277	0.000971426	0.0311116	1.58056	1.58056	T up vs C	47.7805	0.74772	0.0782453	1
1776365_s_at	S000000876 /// S000001331	RPS24A /// RPS24B	Protein component of the small (40S) ribosomal subunit; homologous to mammalian ribosom	NM_001178965 /// NM_001179419	YER074W	854741 /// 856805	P0CX31 /// P0CX32	0.000975132	0.0311116	1.4095	1.4095	T up vs C	47.7013	0.420347	0.0440603	1
1779355_at	S000005353	PDR18	Putative transporter of the ATP-binding cassette (ABC) family, implicated in pleiotropi	NM_001183247	YNR070W	855807	P53756	0.000977363	0.0311116	1.30206	1.30206	T up vs C	47.6539	0.248577	0.0260816	1
1771959_at	S000003577	NSP1	FG-nucleoporin component of central core of the nuclear pore complex (NPC); also part o	NM_001181474	YJL041W	853409	P14907	0.000982577	0.0311116	0.774102	-1.29182	T down vs C	47.5435	0.233932	0.0246018	1
1772597_at	S000000698	YCR101C	Putative protein of unknown function; localizes to the membrane fraction; YCR101C is no	NM_001178808	YCR101C	850465	P25607	0.000984664	0.0311116	1.91044	1.91044	T up vs C	47.4996	1.49516	0.157386	1
1779933_at	S000000313	CMD1	Calmodulin; Ca++ binding protein that regulates Ca++ independent processes (mitosis, bu	NM_001178457	YBR109C	852406	P06787	0.000992639	0.0311116	1.19339	1.19339	T up vs C	47.333	0.111524	0.0117808	1
1772229_at	S000001646	PIR3	O-glycosylated covalently-bound cell wall protein; required for cell wall stability; ex	NM_001179729	YKL163W	853693	Q03180	0.000993273	0.0311116	2.05142	2.05142	T up vs C	47.3198	1.84214	0.194648	1
1777399_at	S000001055	ARD1	Subunit of protein N-terminal acetyltransferase NatA; NatA is comprised of Nat1p, Ard1p	NM_001179143	YHR013C	856404	P07347	0.000995946	0.0311116	1.42796	1.42796	T up vs C	47.2644	0.452822	0.047903	1
1777119_at	S000002794	MUS81	Subunit of structure-specific Mms4p-Mus81p endonuclease; cleaves branched DNA; involved	NM_001180694	YDR386W	851994	Q04149	0.000996987	0.0311116	0.549218	-1.82077	T down vs C	47.2429	1.28133	0.135611	1
1769375_at	S000000757	SPF1	P-type ATPase, ion transporter of the ER membrane; required to maintain normal lipid co	NM_001178846	YEL031W	856681	P39986	0.000999356	0.0311116	1.31361	1.31361	T up vs C	47.194	0.26549	0.0281275	1
1769674_at	S000006040	DBP1	Putative ATP-dependent RNA helicase of the DEAD-box protein family; mutants show reduce	NM_001183933	YPL119C	855984	P24784	0.00100149	0.0311116	1.8585	1.8585	T up vs C	47.1501	1.37054	0.145338	1
1770686_at	S000001304	PKP1	Mitochondrial protein kinase involved in negative regulation of pyruvate dehydrogenase	NM_001179392	YIL042C	854769	P40530	0.00101084	0.0312322	1.61135	1.61135	T up vs C	46.9595	0.812091	0.0864671	1
1772007_at	S000001291	YIL029C	Putative protein of unknown function; deletion confers sensitivity to 4-(N-(S-glutathio	NM_001179379	YIL029C	854783	P40538	0.00103584	0.0317318	1.90972	1.90972	T up vs C	46.4617	1.49343	0.160717	1
1774163_at	S000028667	YKL096C-B	Putative protein of unknown function; identified by gene-trapping, microarray-based exp	NM_001184604	YKL096C-B	1500486	Q8TGT2	0.00104239	0.0317318	0.447416	-2.23506	T down vs C	46.334	2.30798	0.24906	1
1779583_at	S000001322	YIL060W	Putative protein of unknown function; mutant accumulates less glycogen than does wild t	NM_001179410	YIL060W	854750	P40519	0.00104742	0.0317318	2.32449	2.32449	T up vs C	46.2367	2.53866	0.274529	1
1776215_at	S000005015	LAT1	Dihydrolipoamide acetyltransferase component (E2) of pyruvate dehydrogenase complex, wh	NM_001182909	YNL071W	855653	P12695	0.00104999	0.0317318	1.27547	1.27547	T up vs C	46.1873	0.211239	0.0228677	1
1773828_at	S000005010	SUN4	Cell wall protein related to glucanases; possibly involved in cell wall septation; memb	NM_001182904	YNL066W	855659	P53616	0.00105477	0.0317318	1.71525	1.71525	T up vs C	46.0958	1.03875	0.112673	1
1771886_at	S000000220	YBR016W	Tail-anchored plasma membrane protein with a conserved CYSTM module; predicted to be pa	NM_001178364	YBR016W	852304	P38216	0.00106809	0.0319645	0.715445	-1.39773	T down vs C	45.8437	0.400068	0.0436339	1
1771009_at	S000001155	APE4	Cytoplasmic aspartyl aminopeptidase that may also function in the vacuole; CVT pathway	NM_001179243	YHR113W	856513	P38821	0.00107858	0.0319809	1.3426	1.3426	T up vs C	45.6483	0.309691	0.0339215	1
1770692_at	S000004592	PHO84	High-affinity inorganic phosphate (Pi) transporter and low-affinity manganese transport	NM_001182486	YML123C	854916	P25297	0.00108495	0.0319809	2.48813	2.48813	T up vs C	45.531	2.96467	0.325566	1
1774515_at	S000005636	TFC7	RNA pol III transcription initiation factor complex (TFIIIC) subunit; part of the TauA	NM_001183529	YOR110W	854277	Q12415	0.00108556	0.0319809	0.640926	-1.56024	T down vs C	45.5197	0.70606	0.0775554	1
1779410_at	S000000987	PUG1	Plasma membrane protein with roles in the uptake of protoprophyrin IX and the efflux of	NM_001179075	YER185W	856934	P40100	0.00109102	0.0319809	0.31577	-3.16686	T down vs C	45.42	4.74128	0.521937	1
1775666_at	S000002180	GPD1	NAD-dependent glycerol-3-phosphate dehydrogenase; key enzyme of glycerol synthesis, ess	NM_001180081	YDL022W	851539	E9P9H9 /// B5LST7 /// Q00055	0.00113932	0.0324872	1.27814	1.27814	T up vs C	44.567	0.214882	0.0241077	1
1776589_at	S000004324	MID2	O-glycosylated plasma membrane protein; acts as a sensor for cell wall integrity signal	NM_001182221	YLR332W	851042	P36027	0.00114576	0.0324872	1.39583	1.39583	T up vs C	44.4571	0.396818	0.0446293	1
1773276_at	S000000402	TAF5	Subunit (90 kDa) of TFIID and SAGA complexes, involved in RNA polymerase II transcripti	NM_001178546	YBR198C	852497	P38129	0.001147	0.0324872	0.747652	-1.33752	T down vs C	44.4362	0.301769	0.0339553	1
1774324_at	S000001177	YCK1	Palmitoylated plasma membrane-bound casein kinase I isoform; shares redundant functions	NM_001179265	YHR135C	856537	P23291	0.00115137	0.0324872	0.71496	-1.39868	T down vs C	44.362	0.401691	0.0452742	1
1771546_at	S000004606	MVP1	Protein required for sorting proteins to the vacuole; Mvp1p and Vps1p act in concert to	NM_001182500	YMR004W	855016	P40959	0.00115327	0.0324872	0.646583	-1.54659	T down vs C	44.33	0.678442	0.0765218	1
1774110_at	S000006149	CET1	RNA 5'-triphosphatase; beta subunit of the mRNA capping enzyme, a heterodimer (the othe	NM_001184042	YPL228W	855873	O13297	0.00116315	0.0324872	0.762345	-1.31174	T down vs C	44.1647	0.262731	0.0297445	1
1778824_at	S000003585	YJL049W	Putative protein of unknown function; YJL049W is a non-essential gene	NM_001181482	YJL049W	853398	P47048	0.00117263	0.0324872	0.669818	-1.49294	T down vs C	44.0078	0.57303	0.0651056	1
1778960_at	S000000287	TEC1	Transcription factor targeting filamentation genes and Ty1 expression; Ste12p activatio	NM_001178431	YBR083W	852377	P18412	0.00117351	0.0324872	0.556623	-1.79655	T down vs C	43.9933	1.22471	0.139192	1
1772638_at	S000004336	RPL26A	Ribosomal 60S subunit protein L26A; binds to 5.8S rRNA; homologous to mammalian ribosom	NM_001182233	YLR344W	851058	P05743	0.0011757	0.0324872	1.87364	1.87364	T up vs C	43.9574	1.40667	0.160003	1
1775831_at	S000001524	VPS24	One of four subunits of the endosomal sorting complex required for transport III (ESCRT	NM_001179607	YKL041W	853825	P36095	0.001177	0.0324872	0.556306	-1.79757	T down vs C	43.936	1.22709	0.139645	1
1774960_at	S000003652	NCA3	Protein involved in mitochondrion organization; functions with Nca2p to regulate mitoch	NM_001181549	YJL116C	853326	P46955	0.00118016	0.0324872	1.84903	1.84903	T up vs C	43.8843	1.34805	0.153591	1
1777030_at	S000002884	YDR476C	Putative protein of unknown function; green fluorescent protein (GFP)-fusion protein lo	NM_001180784	YDR476C	852087	Q03362	0.00120561	0.0324872	1.70656	1.70656	T up vs C	43.4754	1.01929	0.117226	1
1771687_at	S000003436	ADE3	Cytoplasmic trifunctional enzyme C1-tetrahydrofolate synthase, involved in single carbo	NM_001181333	YGR204W	853118	P07245	0.00120634	0.0324872	1.33844	1.33844	T up vs C	43.4639	0.303203	0.0348799	1
1771744_at	S000001760	MRS4	Iron transporter of the mitochondrial carrier family; mediates Fe2+ transport across th	NM_001179842	YKR052C	853926	P23500	0.00121449	0.0324872	1.79943	1.79943	T up vs C	43.3357	1.23141	0.142078	1
1771388_at	S000004429	DIF1	Protein that regulates nuclear localization of Rnr2p and Rnr4p; phosphorylated by Dun1p	NM_001182325	YLR437C	851157	O13577	0.00121496	0.0324872	2.50358	2.50358	T up vs C	43.3283	3.00508	0.34678	1
1774985_at	S000003606	YJL070C	Putative metallo-dependent hydrolase superfamily protein; similar to AMP deaminases but	NM_001181503	YJL070C	853375	P40361	0.00122598	0.0324872	1.30624	1.30624	T up vs C	43.1568	0.254654	0.0295033	1
1776685_at	S000006222	RLF2	Largest subunit (p90) of the Chromatin Assembly Complex (CAF-1); chromatin assembly by	NM_001184115	YPR018W	856129	Q12495	0.00123483	0.0324872	0.635773	-1.57289	T down vs C	43.0207	0.731917	0.0850657	1
1769812_at	S000001234	CTF8	Subunit of a complex with Ctf18p that shares some subunits with Replication Factor C an	NM_001179322	YHR191C	856598	P38877	0.00124259	0.0324872	0.725882	-1.37763	T down vs C	42.9025	0.366209	0.0426792	1
1771591_at	S000002705	SUR2	Sphinganine C4-hydroxylase, catalyses the conversion of sphinganine to phytosphingosine	NM_001180605	YDR297W	851891	P38992	0.00124264	0.0324872	2.22682	2.22682	T up vs C	42.9017	2.28684	0.266521	1
1773065_at	S000002727	YFT2	Protein required for normal ER membrane biosynthesis; member of the highly conserved FI	NM_001180627	YDR319C	851917	Q06676	0.00126088	0.0324872	0.636443	-1.57123	T down vs C	42.6278	0.728519	0.0854511	1
1769945_at	S000001800	SRP40	Nucleolar, serine-rich protein with a role in preribosome assembly or transport; may fu	NM_001179882	YKR092C	853967	P32583	0.00126243	0.0324872	2.01204	2.01204	T up vs C	42.6047	1.7441	0.204684	1
1774796_at	S000003869	ABM1	Protein of unknown function, required for normal microtubule organization	NM_001181766	YJR108W	853572	P47146	0.00127553	0.0324872	1.62187	1.62187	T up vs C	42.4117	0.834399	0.098369	1
1777128_at	S000003385	YGR153W	Putative protein of unknown function	NM_001181282	YGR153W	853057	P48238	0.00128674	0.0324872	0.524087	-1.90808	T down vs C	42.2488	1.48946	0.176272	1
1773208_at	S000001119	NMD2	Protein involved in the nonsense-mediated mRNA decay (NMD) pathway; interacts with Nam7	NM_001179207	YHR077C	856476	P38798	0.00128755	0.0324872	0.652879	-1.53168	T down vs C	42.237	0.648624	0.0767839	1
1778147_at	S000003598	LAS21	Integral plasma membrane protein involved in the synthesis of the glycosylphosphatidyli	NM_001181495	YJL062W	853384	P40367	0.00129186	0.0324872	0.792769	-1.2614	T down vs C	42.175	0.192417	0.0228117	1
1778075_at	S000004177	SKG3	Protein of unknown function; green fluorescent protein (GFP)-fusion protein localizes t	NM_001182074	YLR187W	850884	Q06315	0.00129501	0.0324872	0.425334	-2.35109	T down vs C	42.1298	2.60762	0.309474	1
1776403_at	S000000290	IST2	Cortical ER protein involved in ER-plasma membrane tethering; one of 6 proteins (Ist2p,	NM_001178434	YBR086C	852382	P38250	0.00130715	0.0324872	0.822475	-1.21584	T down vs C	41.9571	0.136285	0.016241	1
1775962_at	S000006067	NOP53	Nucleolar protein; involved in biogenesis of the 60S subunit of the ribosome; interacts	NM_001183960	YPL146C	855957	Q12080	0.00130748	0.0324872	0.521886	-1.91613	T down vs C	41.9524	1.50893	0.179838	1
1772393_at	---	---	---	---	YLR154W-E	---	---	0.0013087	0.0324872	2.30514	2.30514	T up vs C	41.9351	2.48857	0.296717	1
1773047_at	S000007249	YMR158C-A	Putative protein of unknown function, may contain a lipid attachment site; YMR158C-A is	NM_001184342	YMR158C-A	855192	Q3E843	0.00131191	0.0324872	0.508936	-1.96488	T down vs C	41.89	1.62778	0.194292	1
1776164_at	S000003797	HUL4	Protein with similarity to hect domain E3 ubiquitin-protein ligases; not essential for	NM_001181694	YJR036C	853494	P40985	0.0013147	0.0324872	0.500317	-1.99873	T down vs C	41.8508	1.71116	0.204435	1
1769866_at	S000004304	MRPL15	Mitochondrial ribosomal protein of the large subunit	NM_001182201	YLR312W-A	851022	P36523	0.00132018	0.0324872	1.58752	1.58752	T up vs C	41.7742	0.762148	0.0912224	1
1775098_at	S000005733	RET1	Second-largest subunit of RNA polymerase III, which is responsible for the transcriptio	NM_001183626	YOR207C	854382	P22276	0.00132214	0.0324872	0.753142	-1.32777	T down vs C	41.7469	0.286775	0.0343469	1
1776801_at	S000005574	RAT1	Nuclear 5' to 3' single-stranded RNA exonuclease, involved in RNA metabolism, including	NM_001183467	YOR048C	854213	Q02792	0.00132947	0.0324872	0.841128	-1.18888	T down vs C	41.6453	0.106803	0.0128229	1
1769901_at	S000000690	CDC50	Endosomal protein that interacts with phospholipid flippase Drs2p; interaction with Cdc	NM_001178800	YCR094W	850456	P25656	0.00133405	0.0324872	1.59202	1.59202	T up vs C	41.5822	0.771514	0.0927698	1
1779892_at	S000006371	MET16	3'-phosphoadenylsulfate reductase, reduces 3'-phosphoadenylyl sulfate to adenosine-3',5	NM_001184264	YPR167C	856296	P18408	0.00134165	0.0324872	0.601771	-1.66176	T down vs C	41.4782	0.920349	0.110944	1
1772874_at	S000005536	TIR2	Putative cell wall mannoprotein; member of the Srp1p/Tip1p family of serine-alanine-ric	NM_001183429	YOR010C	854174	P33890	0.00134589	0.0324872	1.62048	1.62048	T up vs C	41.4206	0.831438	0.100365	1
1778021_at	S000001731	YKR023W	Putative protein of unknown function; the authentic, non-tagged protein is detected in	NM_001179813	YKR023W	853893	P36119	0.00134787	0.0324872	0.574704	-1.74003	T down vs C	41.3938	1.0947	0.13223	1
1769519_at	S000001579	CWP1	Cell wall mannoprotein that localizes specifically to birth scars of daughter cells, li	NM_001179662	YKL096W	853766	P28319	0.00135205	0.0324872	2.22708	2.22708	T up vs C	41.3373	2.28751	0.276688	1
1771051_at	S000002642	LYS4	Homoaconitase, catalyzes the conversion of homocitrate to homoisocitrate, which is a st	NM_001180542	YDR234W	851820	P49367	0.00135643	0.0324872	1.25881	1.25881	T up vs C	41.2785	0.189025	0.0228963	1
1776211_at	S000001161	SET1	Histone methyltransferase, subunit of the COMPASS (Set1C) complex; COMPASS methylates h	NM_001179249	YHR119W	856519	P38827	0.00135925	0.0324872	0.709362	-1.40972	T down vs C	41.2406	0.420733	0.0510095	1
1771515_at	S000004600	YML131W	Protein of unknown function; similar to medium chain dehydrogenase/reductases; expressi	NM_001182494	YML131W	854908	Q03102	0.00136483	0.0324872	1.46286	1.46286	T up vs C	41.1662	0.516304	0.0627097	1
1779115_at	S000002954	SOM1	Subunit of the mitochondrial inner membrane peptidase, which is required for maturation	NM_001180854	YEL059C-A	856650	Q05676	0.0013743	0.0324872	2.33289	2.33289	T up vs C	41.0408	2.56042	0.311936	1
1777019_at	S000005730	DED1	ATP-dependent DEAD (Asp-Glu-Ala-Asp)-box RNA helicase; required for translation initiat	NM_001183623	YOR204W	854379	P06634	0.0013744	0.0324872	2.65475	2.65475	T up vs C	41.0395	3.4013	0.414394	1
1779848_at	S000002703	HDA2	Subunit of the HDA1 histone deacetylase complex; possibly tetrameric trichostatin A-sen	NM_001180603	YDR295C	851889	Q06629	0.00137553	0.0324872	0.620558	-1.61145	T down vs C	41.0245	0.812303	0.0990021	1
1778038_at	S000002498	RLI1	Essential iron-sulfur protein required for ribosome biogenesis and translation initiati	NM_001180399	YDR091C	851665	Q03195	0.00138095	0.0324872	1.44459	1.44459	T up vs C	40.9534	0.482751	0.0589391	1
1775810_at	S000005138	YNL194C	Integral membrane protein; required for sporulation and plasma membrane sphingolipid co	NM_001183032	YNL194C	855527	P40169	0.00138807	0.0324872	1.7934	1.7934	T up vs C	40.8606	1.21739	0.148968	1
1778189_at	S000004727	ADE17	Enzyme of 'de novo' purine biosynthesis; contains both 5-aminoimidazole-4-carboxamide r	NM_001182621	YMR120C	855149	P38009	0.00138963	0.0324872	1.44691	1.44691	T up vs C	40.8404	0.486963	0.0596178	1
1777531_at	S000001329	YIL067C	Uncharacterized protein of unknown function	NM_001179417	YIL067C	854743	P40514	0.00139259	0.0324872	0.667322	-1.49853	T down vs C	40.802	0.583755	0.0715351	1
1773882_at	S000004044	OSW2	Protein of unknown function proposed to be involved in the assembly of the spore wall	NM_001181941	YLR054C	850743	Q12202	0.00139332	0.0324872	0.501845	-1.99265	T down vs C	40.7926	1.69612	0.207895	1
1770319_at	S000001926	MET10	Subunit alpha of assimilatory sulfite reductase, which converts sulfite into sulfide	NM_001179995	YFR030W	850588	E9P9H8 /// E9P9H7 /// E9P9D4 /// E9P9D3 /// E9P9D2 /// E9P9D1 /// E9P9D0 /// A0SXJ2 ///	0.00139816	0.0324872	0.670677	-1.49103	T down vs C	40.7302	0.569373	0.0698957	1
1775745_at	S000028845	YLR361C-A	Putative protein of unknown function	NM_001184659	YLR361C-A	1466422	Q3E795	0.00140585	0.0325338	0.673176	-1.4855	T down vs C	40.6316	0.55882	0.0687667	1
1770442_at	S000001421	BNR1	Formin, nucleates the formation of linear actin filaments, involved in cell processes s	NM_001179507	YIL159W	854647	P40450	0.00141197	0.0325436	0.55939	-1.78766	T down vs C	40.5538	1.20406	0.148452	1
1772654_at	S000000178	ALG3	Dolichol-P-Man dependent alpha(1-3) mannosyltransferase, involved in the synthesis of d	NM_001178322	YBL082C	852196	P38179	0.00142139	0.0325991	1.50991	1.50991	T up vs C	40.4348	0.605798	0.0749104	1
1773672_at	S000005098	YCK2	Palmitoylated plasma membrane-bound casein kinase I isoform; shares redundant functions	NM_001182992	YNL154C	855568	P23292	0.00142578	0.0325991	0.659054	-1.51733	T down vs C	40.3797	0.620297	0.076808	1
1773805_at	S000003859	YJR098C	Putative protein of unknown function; the authentic, non-tagged protein is detected in	NM_001181756	YJR098C	853561	P47139	0.0014343	0.0326633	0.672138	-1.48779	T down vs C	40.2735	0.563183	0.0699198	1
1770535_at	S000000638	TAF2	TFIID subunit (150 kDa), involved in RNA polymerase II transcription initiation	NM_001178756	YCR042C	850409	P23255	0.00144903	0.0327392	0.671361	-1.48951	T down vs C	40.0921	0.56647	0.0706462	1
1778335_at	S000004611	ADI1	Acireductone dioxygenease involved in the methionine salvage pathway; ortholog of human	NM_001182505	YMR009W	855021	Q03677	0.00145288	0.0327392	0.628453	-1.59121	T down vs C	40.045	0.769827	0.0961202	1
1774149_at	S000005924	ULA1	Protein that acts together with Uba3p to activate Rub1p before its conjugation to prote	NM_001183817	YPL003W	856104	Q12059	0.00146403	0.0327392	0.876862	-1.14043	T down vs C	39.9099	0.061611	0.00771876	1
1770347_at	S000000600	YCR007C	Putative integral membrane protein, member of DUP240 gene family; YCR007C is not an ess	NM_001178720	YCR007C	850364	P25354	0.00146505	0.0327392	0.472942	-2.11443	T down vs C	39.8976	2.00053	0.250708	1
1775734_at	S000006328	CTR1	High-affinity copper transporter of the plasma membrane; mediates nearly all copper upt	NM_001184221	YPR124W	856241	P49573	0.001476	0.0327392	1.44434	1.44434	T up vs C	39.7664	0.482286	0.0606399	1
1771227_at	S000000517	GBP2	Poly(A+) RNA-binding protein; involved in the export of mRNAs from the nucleus to the c	NM_001178660	YCL011C	850346	P25555	0.00147694	0.0327392	0.734506	-1.36146	T down vs C	39.7551	0.339707	0.0427249	1
1776865_at	S000001554	YKL071W	Putative protein of unknown function; expression induced in cells treated with the myco	NM_001179637	YKL071W	853792	P36086	0.00147773	0.0327392	1.60203	1.60203	T up vs C	39.7457	0.792445	0.0996894	1
1775341_at	S000004868	GFD1	Coiled-coiled protein of unknown function; identified as a high-copy suppressor of a db	NM_001182762	YMR255W	855297	Q04839	0.00150383	0.0328922	0.664316	-1.50531	T down vs C	39.4388	0.596859	0.075669	1
1778925_at	S000004844	PEP5	Histone E3 ligase, component of CORVET tethering complex; peripheral vacuolar membrane	NM_001182738	YMR231W	855271	P12868	0.00151061	0.0328922	0.793379	-1.26043	T down vs C	39.3603	0.191145	0.0242815	1
1779278_at	S000000142	PSY4	Regulatory subunit of protein phosphatase PP4; presence of Psy4p in the PP4 complex (al	NM_001178286	YBL046W	852234	P38193	0.00151446	0.0328922	0.57885	-1.72756	T down vs C	39.316	1.06647	0.135628	1
1777387_at	S000001140	SFB3	Component of the Sec23p-Sfb3p heterodimer of the COPII vesicle coat, required for cargo	NM_001179228	YHR098C	856498	P38810	0.00151487	0.0328922	1.31913	1.31913	T up vs C	39.3113	0.273724	0.0348149	1
1771894_at	S000003667	AIM23	Mitochondrial translation initiation factor 3 (IF3, mIF3); evolutionarily conserved; bi	NM_001181564	YJL131C	853310	P47015	0.00151748	0.0328922	0.534209	-1.87193	T down vs C	39.2813	1.40256	0.178528	1
1779961_at	S000004617	ERG5	C-22 sterol desaturase, a cytochrome P450 enzyme that catalyzes the formation of the C-	NM_001182511	YMR015C	855029	P54781	0.00151917	0.0328922	1.79735	1.79735	T up vs C	39.262	1.22656	0.156202	1
1775303_at	S000000160	PRX1	Mitochondrial peroxiredoxin with thioredoxin peroxidase activity; has a role in reducti	NM_001178304	YBL064C	852215	P34227	0.00153787	0.0330491	1.32896	1.32896	T up vs C	39.0496	0.288583	0.0369509	1
1774930_at	S000000649	THR4	Threonine synthase, conserved protein that catalyzes formation of threonine from O-phos	NM_001178767	YCR053W	850420	P16120	0.00154369	0.0330491	1.29977	1.29977	T up vs C	38.9843	0.245277	0.0314584	1
1771522_at	S000004229	LIP2	Lipoyl ligase, involved in the modification of mitochondrial enzymes by the attachment	NM_001182126	YLR239C	850940	Q06005	0.00155328	0.0330491	1.25434	1.25434	T up vs C	38.8774	0.183225	0.0235644	1
1777691_at	S000005791	RBL2	Protein involved in microtubule morphogenesis; required for protection from excess free	NM_001183684	YOR265W	854439	P48606	0.00155747	0.0330491	0.688209	-1.45305	T down vs C	38.831	0.498187	0.0641482	1
1775101_at	S000001011	APM2	Protein of unknown function, homologous to the medium chain of mammalian clathrin-assoc	NM_001179099	YHL019C	856367	P38700	0.00156299	0.0330491	0.654151	-1.5287	T down vs C	38.7701	0.642714	0.0828879	1
1774221_at	S000005069	ESBP6	Protein with similarity to monocarboxylate permeases, appears not to be involved in tra	NM_001182963	YNL125C	855598	P53918	0.001569	0.0330491	1.75145	1.75145	T up vs C	38.7041	1.12072	0.14478	1
1778272_at	S000028550	YGR121W-A	Putative protein of unknown function	NM_001184551	YGR121W-A	1466458	Q3E816	0.00157797	0.0330491	0.594841	-1.68112	T down vs C	38.6064	0.962805	0.124695	1
1771064_at	S000000479	RIF1	Protein that binds to the Rap1p C-terminus and acts synergistically with Rif2p to help	NM_001178623	YBR275C	852578	P29539	0.00159143	0.0330491	0.55138	-1.81363	T down vs C	38.4611	1.26459	0.164399	1
1778929_at	S000003866	ADO1	Adenosine kinase, required for the utilization of S-adenosylmethionine (AdoMet); may be	NM_001181763	YJR105W	853569	P47143	0.0016006	0.0330491	2.15731	2.15731	T up vs C	38.363	2.10925	0.274907	1
1773993_at	S000001050	SOD2	Mitochondrial manganese superoxide dismutase, protects cells against oxygen toxicity; p	NM_001179138	YHR008C	856399	P00447	0.00160419	0.0330491	1.47155	1.47155	T up vs C	38.325	0.532495	0.0694711	1
1778672_at	S000005489	VPS68	Vacuolar membrane protein of unknown function involved in vacuolar protein sorting; als	NM_001183383	YOL129W	853991	Q12016	0.00160484	0.0330491	1.95562	1.95562	T up vs C	38.318	1.60508	0.209442	1
1770084_at	S000001271	FAA3	Long chain fatty acyl-CoA synthetase, activates imported fatty acids; green fluorescent	NM_001179359	YIL009W	854808	P39002	0.00160495	0.0330491	1.53318	1.53318	T up vs C	38.3168	0.651601	0.085028	1
1774829_at	S000001273	TIR3	Cell wall mannoprotein; member of Srp1p/Tip1p family of serine-alanine-rich proteins; e	NM_001179361	YIL011W	854804	P40552	0.00161746	0.0330491	2.18682	2.18682	T up vs C	38.1849	2.18447	0.286038	1
1770962_at	S000000036	CDC19	Pyruvate kinase; functions as a homotetramer in glycolysis to convert phosphoenolpyruva	NM_001178183	YAL038W	851193	P00549	0.00162323	0.0330491	1.23071	1.23071	T up vs C	38.1245	0.153765	0.0201661	1
1773666_at	S000001076	PIH1	Component of the conserved R2TP complex (Rvb1-Rvb2-Tah1-Pih1); R2TP complex interacts w	NM_001179164	YHR034C	856429	P38768	0.00162806	0.0330491	0.617872	-1.61846	T down vs C	38.0742	0.827139	0.108622	1
1770404_at	S000000450	RRT2	Protein required for last step of diphthamide biosynthesis; deletion leads to resistanc	NM_001178594	YBR246W	852548	P38332	0.001638	0.0330491	1.41371	1.41371	T up vs C	37.9714	0.42769	0.0563173	1
1776427_at	S000005185	ZWF1	Glucose-6-phosphate dehydrogenase (G6PD); catalyzes the first step of the pentose phosp	NM_001183079	YNL241C	855480	P11412	0.00164087	0.0330491	1.36615	1.36615	T up vs C	37.9419	0.347326	0.0457707	1
1778556_at	S000004462	YML003W	Putative protein of unknown function	NM_001182358	YML003W	855010	P0CF16	0.00164423	0.0330491	1.37232	1.37232	T up vs C	37.9074	0.357424	0.0471444	1
1778299_at	S000006377	VPS4	AAA-ATPase involved in multivesicular body (MVB) protein sorting, ATP-bound Vps4p local	NM_001184270	YPR173C	856303	P52917	0.00164591	0.0330491	0.582413	-1.71699	T down vs C	37.8902	1.04266	0.13759	1
1771679_at	S000001352	ICE2	Integral ER membrane protein with type-III transmembrane domains; required for maintena	NM_001179438	YIL090W	854718	P40499	0.00164991	0.0330491	1.72319	1.72319	T up vs C	37.8493	1.0566	0.139579	1
1776633_at	S000005191	YNL247W	Cysteinyl-tRNA synthetase; may interact with ribosomes, based on co-purification experi	NM_001183085	YNL247W	855474	P53852	0.0016586	0.0330491	1.61542	1.61542	T up vs C	37.761	0.820703	0.108671	1
1771578_at	S000002443	EHD3	3-hydroxyisobutyryl-CoA hydrolase, member of a family of enoyl-CoA hydratase/isomerases	NM_001180344	YDR036C	851606	P28817	0.00166231	0.0330491	0.664246	-1.50547	T down vs C	37.7235	0.597168	0.0791507	1
1771737_at	S000005097	GIM3	Subunit of the heterohexameric cochaperone prefoldin complex which binds specifically t	NM_001182991	YNL153C	855569	P53900	0.00166294	0.0330491	0.791664	-1.26316	T down vs C	37.7171	0.194735	0.0258152	1
1775350_at	S000004642	SUB1	Transcriptional coactivator; facilitates elongation through factors that modify RNAP II	NM_001182536	YMR039C	855055	P54000	0.00166895	0.0330491	0.606961	-1.64755	T down vs C	37.6567	0.889485	0.118105	1
1772820_at	S000001881	IES1	Subunit of the INO80 chromatin remodeling complex; relocalizes to the cytosol in respon	NM_001179953	YFL013C	850534	P43579	0.00167971	0.0330491	0.494417	-2.02258	T down vs C	37.5491	1.77028	0.235728	1
1774666_at	S000000375	SEC66	Non-essential subunit of Sec63 complex (Sec63p, Sec62p, Sec66p and Sec72p); with Sec61	NM_001178519	YBR171W	852469	P33754	0.00168189	0.0330491	1.66033	1.66033	T up vs C	37.5275	0.917228	0.122208	1
1775852_at	S000004816	TOM40	Component of the TOM (translocase of outer membrane) complex; responsible for recogniti	NM_001182710	YMR203W	855243	P23644	0.00168252	0.0330491	1.50348	1.50348	T up vs C	37.5212	0.593325	0.0790652	1
1774146_at	S000005080	EAF7	Subunit of the NuA4 histone acetyltransferase complex, which acetylates the N-terminal	NM_001182974	YNL136W	855586	P53911	0.00170863	0.0331862	0.535871	-1.86612	T down vs C	37.2648	1.3887	0.186329	1
1779921_at	S000005925	LSP1	Primary component of eisosomes, which are large immobile patch structures at the cell c	NM_001183818	YPL004C	856103	Q12230	0.00170926	0.0331862	1.38618	1.38618	T up vs C	37.2587	0.380492	0.0510608	1
1778001_at	S000005556	DFG16	Probable multiple transmembrane protein; involved in diploid invasive and pseudohyphal	NM_001183449	YOR030W	854195	Q99234	0.00171885	0.0331862	0.680671	-1.46914	T down vs C	37.166	0.527985	0.0710307	1
1778357_at	S000006077	PRM4	Pheromone-regulated protein proposed to be involved in mating; predicted to have 1 tran	NM_001183970	YPL156C	855947	Q12498	0.00172133	0.0331862	0.55124	-1.81409	T down vs C	37.1422	1.26567	0.170382	1
1775910_at	S000002523	MRPL1	Mitochondrial ribosomal protein of the large subunit	NM_001180424	YDR116C	851694	Q04599	0.00172907	0.0331862	1.50218	1.50218	T up vs C	37.068	0.590803	0.0796917	1
1779908_at	S000003594	BIT61	Subunit of TORC2 membrane-associated complex; involved in regulation of cell cycle-depe	NM_001181491	YJL058C	853388	P47041	0.0017352	0.0331862	0.657391	-1.52116	T down vs C	37.0095	0.627837	0.084821	1
1778996_at	S000000864	HOR2	Glycerol-1-phosphatase involved in glycerol biosynthesis; induced in response to hypero	NM_001178953	YER062C	856791	P40106	0.00173931	0.0331862	2.04953	2.04953	T up vs C	36.9705	1.83742	0.248498	1
1780193_at	S000002742	SWR1	Swi2/Snf2-related ATPase that is the structural component of the SWR1 complex, which ex	NM_001180642	YDR334W	851934	Q05471	0.00174117	0.0331862	0.56566	-1.76785	T down vs C	36.9529	1.1583	0.156726	1
1771402_at	S000002910	SAM2	S-adenosylmethionine synthetase; catalyzes transfer of the adenosyl group of ATP to the	NM_001180810	YDR502C	852113	P19358	0.001745	0.0331862	1.56002	1.56002	T up vs C	36.9168	0.705615	0.0955683	1
1778226_at	S000001728	VPS51	Component of the GARP (Golgi-associated retrograde protein) complex, Vps51p-Vps52p-Vps5	NM_001179810	YKR020W	853890	P36116	0.00174756	0.0331862	0.518848	-1.92735	T down vs C	36.8926	1.53614	0.208191	1
1774121_at	S000000209	RCR1	Protein of the ER membrane involved in cell wall chitin deposition; may function in the	NM_001178353	YBR005W	852290	P38212	0.00176722	0.0333867	0.603466	-1.65709	T down vs C	36.7091	0.91018	0.123972	1
1774243_at	S000001464	MND2	Subunit of the anaphase-promoting complex (APC); necessary for maintaining sister chrom	NM_001179547	YIR025W	854843	P40577	0.0017698	0.0333867	0.468191	-2.13588	T down vs C	36.6852	2.05483	0.280063	1
1772718_at	S000001563	VMA5	Subunit C of the eight-subunit V1 peripheral membrane domain of vacuolar H+-ATPase (V-A	NM_001179646	YKL080W	853782	P31412	0.00177687	0.0334098	1.23356	1.23356	T up vs C	36.62	0.157211	0.0214652	1
1778920_at	S000028710	YOR032W-A	Identified by gene-trapping, microarray-based expression analysis, and genome-wide homo	NM_001184624	YOR032W-A	1466481	Q8TGS1	0.00180361	0.033482	0.512596	-1.95085	T down vs C	36.3767	1.59343	0.219018	1
1773884_at	S000005829	CPA1	Small subunit of carbamoyl phosphate synthetase, which catalyzes a step in the synthesi	NM_001183722	YOR303W	854479	P07258	0.00181388	0.033482	1.44308	1.44308	T up vs C	36.2846	0.480002	0.0661441	1
1771189_at	S000001604	DGR2	Protein of unknown function; null mutant is resistant to 2-deoxy-D-glucose and displays	NM_001179687	YKL121W	853738	P32330	0.0018149	0.033482	0.814367	-1.22795	T down vs C	36.2755	0.150452	0.0207374	1
1770037_at	S000003197	SHE10	Putative GPI-anchored protein of unknown function; overexpression causes growth arrest;	NM_001181094	YGL228W	852623	P53075	0.00182637	0.033482	0.757591	-1.31997	T down vs C	36.1736	0.274984	0.0380089	1
1772350_at	S000003407	ERG1	Squalene epoxidase, catalyzes the epoxidation of squalene to 2,3-oxidosqualene; plays a	NM_001181304	YGR175C	853086	P32476	0.00183077	0.033482	1.55319	1.55319	T up vs C	36.1347	0.691752	0.0957185	1
1777620_at	S000003944	SPA2	Component of the polarisome; functions in actin cytoskeletal organization during polari	NM_001181841	YLL021W	850639	P23201	0.00183226	0.033482	0.644772	-1.55094	T down vs C	36.1216	0.687196	0.0951227	1
1778112_at	S000005898	GPB1	Multistep regulator of cAMP-PKA signaling; inhibits PKA downstream of Gpa2p and Cyr1p,	NM_001183791	YOR371C	854553	Q08886	0.00183963	0.033482	0.699535	-1.42952	T down vs C	36.0569	0.455611	0.0631796	1
1777690_at	S000001363	XBP1	Transcriptional repressor; binds to promoter sequences of the cyclin genes, CYS3, and S	NM_001179449	YIL101C	854706	P40489	0.00184125	0.033482	0.509537	-1.96257	T down vs C	36.0427	1.6221	0.225025	1
1769514_at	S000003701	HAL5	Putative protein kinase; overexpression increases sodium and lithium tolerance, whereas	NM_001181598	YJL165C	853274	P38970	0.00184175	0.033482	0.597239	-1.67437	T down vs C	36.0383	0.947946	0.131519	1
1770925_at	S000001091	FSH1	Putative serine hydrolase that localizes to both the nucleus and cytoplasm; sequence is	NM_001179179	YHR049W	856445	P38777	0.00184356	0.033482	1.57935	1.57935	T up vs C	36.0225	0.745223	0.103439	1
1778790_at	S000005857	MIP1	Mitochondrial DNA polymerase; conserved C-terminal segment is required for the maintena	NM_001183750	YOR330C	854508	P15801	0.00184666	0.033482	0.816285	-1.22506	T down vs C	35.9954	0.147023	0.0204225	1
1772371_at	S000003584	UBX6	UBX (ubiquitin regulatory X) domain-containing protein; interacts with Cdc48p, transcri	NM_001181481	YJL048C	853399	P47049	0.00185266	0.033482	0.750856	-1.33181	T down vs C	35.9433	0.29296	0.0407532	1
1772907_at	S000005317	SOL1	Protein with a possible role in tRNA export; shows similarity to 6-phosphogluconolacton	NM_001183211	YNR034W	855769	P50278	0.00185686	0.033482	1.71198	1.71198	T up vs C	35.9069	1.0314	0.143622	1
1777069_at	S000004776	YMR166C	Predicted transporter of the mitochondrial inner membrane; has similarity to human mito	NM_001182670	YMR166C	855202	Q03829	0.00187262	0.0335684	1.2425	1.2425	T up vs C	35.7715	0.168214	0.0235123	1
1772699_at	S000005512	FRE7	Putative ferric reductase with similarity to Fre2p; expression induced by low copper le	NM_001183406	YOL152W	854013	Q12333	0.00187339	0.0335684	2.16198	2.16198	T up vs C	35.7649	2.12113	0.296538	1
1773073_at	S000005833	MCH5	Plasma membrane riboflavin transporter; facilitates the uptake of vitamin B2; required	NM_001183726	YOR306C	854483	Q08777	0.00189366	0.0338255	1.5306	1.5306	T up vs C	35.5932	0.646482	0.0908155	1
1769962_at	S000004291	EXG1	Major exo-1,3-beta-glucanase of the cell wall; involved in cell wall beta-glucan assemb	NM_001182188	YLR300W	851007	P23776	0.0019202	0.0341927	1.30626	1.30626	T up vs C	35.3721	0.254685	0.0360008	1
1775846_at	S000004885	SCS7	Sphingolipid alpha-hydroxylase, functions in the alpha-hydroxylation of sphingolipid-as	NM_001182779	YMR272C	855315	Q03529	0.00192986	0.034258	1.65777	1.65777	T up vs C	35.2928	0.911658	0.129156	1
1776781_at	S000002423	DAD1	Essential subunit of the Dam1 complex (aka DASH complex), couples kinetochores to the f	NM_001180324	YDR016C	851579	Q12248	0.00193861	0.0343068	0.76096	-1.31413	T down vs C	35.2213	0.266264	0.0377987	1
1780220_at	S000005442	ATG19	Receptor protein for the cytoplasm-to-vacuole targeting (Cvt) pathway; delivers cargo p	NM_001183336	YOL082W	854072	P35193	0.00194764	0.0343603	1.66002	1.66002	T up vs C	35.148	0.916552	0.130385	1
1777457_s_at	S000000704 /// S000005525	AAD15 /// AAD3	Putative aryl-alcohol dehydrogenase; similar to P. chrysosporium aryl-alcohol dehydroge	NM_001178814 /// NM_001183418	YCR107W	850471 /// 853999	P25612 /// Q08361	0.00196433	0.0345198	0.545449	-1.83335	T down vs C	35.0139	1.31095	0.187204	1
1773375_at	S000003830	HAM1	Nucleoside triphosphate pyrophosphohydrolase; active against a wide range of substrates	NM_001181727	YJR069C	853532	P47119	0.00196876	0.0345198	1.62925	1.62925	T up vs C	34.9786	0.850126	0.121521	1
1776583_at	S000005909	FIT2	Mannoprotein that is incorporated into the cell wall via a glycosylphosphatidylinositol	NM_001183802	YOR382W	854564	Q08906	0.00199004	0.0347861	1.06983	1.06983	T up vs C	34.8104	0.0162548	0.00233476	1
1774052_at	S000002683	BSC2	Protein of unknown function; ORF exhibits genomic organization compatible with a transl	NM_001180583	YDR275W	851868	Q05611	0.00200886	0.0348999	1.59643	1.59643	T up vs C	34.6637	0.780728	0.112615	1
1773671_at	S000004399	YLR407W	Putative protein of unknown function; null mutant displays elongated buds and a large f	NM_001182295	YLR407W	851123	Q06070	0.00201343	0.0348999	1.56925	1.56925	T up vs C	34.6284	0.724457	0.104605	1
1774010_at	S000003251	UGA1	Gamma-aminobutyrate (GABA) transaminase; also known as 4-aminobutyrate aminotransferase	NM_001181148	YGR019W	852902	P17649	0.002018	0.0348999	1.32529	1.32529	T up vs C	34.5932	0.283007	0.040905	1
1775767_at	S000004083	NYV1	v-SNARE component of the vacuolar SNARE complex involved in vesicle fusion; inhibits AT	NM_001181980	YLR093C	850782	Q12255	0.00202803	0.0348999	1.321	1.321	T up vs C	34.5163	0.276531	0.0400581	1
1769783_at	S000003511	SCW4	Cell wall protein with similarity to glucanases; scw4 scw10 double mutants exhibit defe	NM_001181408	YGR279C	853196	P53334	0.00203869	0.0348999	1.50698	1.50698	T up vs C	34.4351	0.600112	0.0871367	1
1778578_at	S000002273	IWR1	RNA polymerase II transport factor, conserved from yeast to humans; also has a role in	NM_001180174	YDL115C	851442	Q07532	0.00204219	0.0348999	0.651693	-1.53446	T down vs C	34.4086	0.654166	0.0950585	1
1769329_at	S000005264	YNL320W	Putative protein of unknown function; the authentic, non-tagged protein is detected in	NM_001183158	YNL320W	855396	P42840	0.00204677	0.0348999	1.45681	1.45681	T up vs C	34.374	0.505102	0.0734715	1
1779435_at	S000001463	YIR024C	Protein of unknown function; the authentic, non-tagged protein is detected in highly pu	NM_001179546	YIR024C	854842	P40576	0.00205475	0.0348999	0.610138	-1.63897	T down vs C	34.314	0.87098	0.126913	1
1775390_at	S000004710	YPK2	Protein kinase with similarity to serine/threonine protein kinase Ypk1p; functionally r	NM_001182604	YMR104C	855130	P18961	0.00205585	0.0348999	1.63366	1.63366	T up vs C	34.3058	0.859569	0.125281	1
1771395_at	S000000355	APD1	Protein of unknown function, required for normal localization of actin patches and for	NM_001178499	YBR151W	852448	P38281	0.0020576	0.0348999	1.33351	1.33351	T up vs C	34.2926	0.29557	0.0430953	1
1777854_at	S000003217	PDE1	Low-affinity cyclic AMP phosphodiesterase, controls glucose and intracellular acidifica	NM_001181114	YGL248W	852644	P22434	0.00207601	0.0351078	0.66244	-1.50957	T down vs C	34.1557	0.605142	0.0885859	1
1775833_at	S000002589	SAS4	Subunit of the SAS complex (Sas2p, Sas4p, Sas5p), which acetylates free histones and nu	NM_001180489	YDR181C	851762	Q04003	0.00210741	0.0355338	0.574095	-1.74187	T down vs C	33.9259	1.0989	0.161956	1
1778146_at	S000005001	OCA2	Putative protein with similarity to predicted tyrosine phosphatases Oca1p and Siw14p; g	NM_001182895	YNL056W	855668	P53949	0.00211431	0.0355452	1.60406	1.60406	T up vs C	33.8761	0.796713	0.117592	1
1773194_at	S000005823	TIM18	Component of the mitochondrial TIM22 complex involved in insertion of polytopic protein	NM_001183716	YOR297C	854472	Q08749	0.00212921	0.0356766	1.75762	1.75762	T up vs C	33.7692	1.13483	0.168027	1
1771916_at	S000000497	VBA2	Permease of basic amino acids in the vacuolar membrane	NM_001178641	YBR293W	852596	P38358	0.00214138	0.0356766	0.531748	-1.88059	T down vs C	33.6827	1.4233	0.211281	1
1778099_at	S000001106	SSZ1	Hsp70 protein that interacts with Zuo1p (a DnaJ homolog) to form a ribosome-associated	NM_001179194	YHR064C	856461	P38788	0.00215174	0.0356766	1.2395	1.2395	T up vs C	33.6097	0.164487	0.0244702	1
1774101_at	S000005083 /// S000005084	THO2 /// YNL140C	Subunit of the THO complex, which is required for efficient transcription elongation an	NM_001182977 /// NM_001270760	YNL139C	855582 /// 855583	P53552 /// P53910	0.00215319	0.0356766	0.654979	-1.52677	T down vs C	33.5994	0.638891	0.0950746	1
1779316_at	S000002133	PTC6	Mitochondrial type 2C protein phosphatase (PP2C) with similarity to mammalian PP1Ks; in	NM_001180034	YCR079W	850441	P25646	0.00215938	0.0356766	1.74146	1.74146	T up vs C	33.556	1.09796	0.163601	1
1778654_at	S000006032	CAR1	Arginase, responsible for arginine degradation, expression responds to both induction b	NM_001183925	YPL111W	855993	P00812	0.00215957	0.0356766	2.0325	2.0325	T up vs C	33.5547	1.79495	0.267466	1
1777563_at	S000004351	ADE13	Adenylosuccinate lyase, catalyzes two steps in the 'de novo' purine nucleotide biosynth	NM_001182248	YLR359W	851073	Q05911	0.002166	0.0356797	1.2682	1.2682	T up vs C	33.5098	0.201428	0.030055	1
1769450_at	S000000837	EDC2	RNA-binding protein that directly activates mRNA decapping; binds mRNA substrate and en	NM_001178926	YER035W	856757	P40023	0.0021812	0.0357638	1.51425	1.51425	T up vs C	33.4044	0.614267	0.091944	1
1774906_at	S000005633	RGS2	Negative regulator of glucose-induced cAMP signaling; directly activates the GTPase act	NM_001183526	YOR107W	854274	Q99188	0.00218362	0.0357638	0.522292	-1.91464	T down vs C	33.3878	1.50532	0.22543	1
1770843_at	S000005375	IRC10	Putative protein of unknown function; null mutant displays increased levels of spontane	NM_001183269	YOL015W	854145	Q08118	0.00220929	0.0357734	0.307949	-3.24729	T down vs C	33.2123	4.94985	0.745182	1
1769844_at	S000001848	FMP32	Putative protein of unknown function; the authentic, non-tagged protein is detected in	NM_001179921	YFL046W	850498	P43557	0.00221542	0.0357734	0.708843	-1.41075	T down vs C	33.1709	0.422527	0.0636894	1
1775518_at	S000001116	QNS1	Glutamine-dependent NAD(+) synthetase, essential for the formation of NAD(+) from nicot	NM_001179204	YHR074W	856473	P38795	0.00222582	0.0357734	1.25466	1.25466	T up vs C	33.1009	0.183635	0.0277386	1
1775430_at	S000003045	HNM1	Plasma membrane transporter for choline, ethanolamine, and carnitine; involved in the u	NM_001180942	YGL077C	852803	P19807	0.00222587	0.0357734	1.40082	1.40082	T up vs C	33.1006	0.405368	0.0612327	1
1774709_at	S000006088	REV3	Catalytic subunit of DNA polymerase zeta, involved in translesion synthesis during post	NM_001183981	YPL167C	855936	P14284	0.00223845	0.0357734	0.477773	-2.09304	T down vs C	33.0166	1.94659	0.294789	1
1773261_at	S000001341	AIR1	Zinc knuckle protein; involved in nuclear RNA processing and degradation as a component	NM_001179429	YIL079C	854731	P40507	0.0022511	0.0357734	0.742924	-1.34603	T down vs C	32.9327	0.315076	0.0478364	1
1776155_at	S000003412	RNR4	Ribonucleotide-diphosphate reductase (RNR) small subunit; the RNR complex catalyzes the	NM_001181309	YGR180C	853091	P49723	0.00226167	0.0357734	1.27673	1.27673	T up vs C	32.8632	0.212959	0.0324008	1
1775760_at	S000002173	TSC13	Enoyl reductase; catalyzes the last step in each cycle of very long chain fatty acid el	NM_001180074	YDL015C	851547	Q99190	0.00226304	0.0357734	1.2946	1.2946	T up vs C	32.8542	0.23788	0.0362024	1
1777329_at	S000005411	GAL11	Subunit of the RNA polymerase II mediator complex; associates with core polymerase subu	NM_001183305	YOL051W	854106	P19659	0.00227744	0.0357734	1.75493	1.75493	T up vs C	32.7603	1.12868	0.172264	1
1773767_at	S000005026	PMS1	ATP-binding protein required for mismatch repair in mitosis and meiosis; functions as a	NM_001182920	YNL082W	855642	P14242	0.00227972	0.0357734	0.554055	-1.80487	T down vs C	32.7455	1.24411	0.189967	1
1779032_at	S000003122	LYS5	Phosphopantetheinyl transferase involved in lysine biosynthesis; converts inactive apo-	NM_001181019	YGL154C	852723	P50113	0.0022803	0.0357734	0.634544	-1.57593	T down vs C	32.7417	0.738184	0.112728	1
1777079_at	S000003375	SKN1	Protein involved in sphingolipid biosynthesis; type II membrane protein; SKN1 has a par	NM_001181272	YGR143W	853045	P33336	0.00228871	0.0357734	1.70135	1.70135	T up vs C	32.6873	1.00765	0.154135	1
1773328_at	S000001487	AUR1	Phosphatidylinositol:ceramide phosphoinositol transferase (IPC synthase), required for	NM_001179570	YKL004W	853866	P36107	0.00229165	0.0357734	1.44688	1.44688	T up vs C	32.6684	0.486905	0.0745223	1
1774844_at	S000005850	PRO2	Gamma-glutamyl phosphate reductase, catalyzes the second step in proline biosynthesis	NM_001183743	YOR323C	854501	P54885	0.00229553	0.0357734	0.729463	-1.37087	T down vs C	32.6434	0.355044	0.0543822	1
1777418_at	S000000831	SMB1	Core Sm protein Sm B; part of heteroheptameric complex (with Smd1p, Smd2p, Smd3p, Sme1p	NM_001178920	YER029C	856751	P40018	0.0022958	0.0357734	0.545595	-1.83286	T down vs C	32.6417	1.3098	0.200633	1
1779498_at	S000004168	TFS1	Protein that interacts with and inhibits carboxypeptidase Y and Ira2p; phosphatidyletha	NM_001182065	YLR178C	850875	P14306	0.00229765	0.0357734	1.64508	1.64508	T up vs C	32.6298	0.884142	0.135481	1
1778481_at	S000005589	RPL3	Ribosomal 60S subunit protein L3; homologous to mammalian ribosomal protein L3 and bact	NM_001183482	YOR063W	854229	P14126	0.00230038	0.0357734	1.14161	1.14161	T up vs C	32.6123	0.0625825	0.00959491	1
1778968_at	S000005120	TDA7	Cell cycle-regulated gene of unknown function; promoter bound by Fkh2p; null mutant is	NM_001183014	YNL176C	855545	P53882	0.00230272	0.0357734	1.73599	1.73599	T up vs C	32.5973	1.08553	0.166506	1
1769927_at	S000000462	SHG1	Subunit of the COMPASS (Set1C) complex, which methylates histone H3 on lysine 4 and is	NM_001178606	YBR258C	852561	P38337	0.00231236	0.0357734	0.647369	-1.54471	T down vs C	32.5359	0.674668	0.103681	1
1775389_at	S000004972	CRZ1	Transcription factor, activates transcription of stress response genes; nuclear localiz	NM_001182866	YNL027W	855704	P53968	0.00231435	0.0357734	0.649944	-1.53859	T down vs C	32.5232	0.662405	0.101836	1
1773292_at	S000003266	RPL26B	Ribosomal 60S subunit protein L26B; binds to 5.8S rRNA; homologous to mammalian ribosom	NM_001181163	YGR034W	852922	P53221	0.00231563	0.0357734	1.56422	1.56422	T up vs C	32.5151	0.714171	0.109821	1
1772167_at	S000007615	YKL018C-A	Putative protein of unknown function; identified by homology; green fluorescent protein	NM_001184481	YKL018C-A	853850	Q3E7A7	0.00233139	0.0358213	0.717488	-1.39375	T down vs C	32.4156	0.393283	0.0606625	1
1780206_at	S000000228	SCO2	Protein anchored to mitochondrial inner membrane; may have a redundant function with Sc	NM_001178372	YBR024W	852312	P38072	0.00233166	0.0358213	0.809073	-1.23598	T down vs C	32.4139	0.160161	0.0247056	1
1769607_at	S000006190	KAR9	Karyogamy protein required for correct positioning of the mitotic spindle and for orien	NM_001184083	YPL269W	855859	P32526	0.00234098	0.0358213	0.548273	-1.82391	T down vs C	32.3555	1.28871	0.199149	1
1780211_at	S000000753	VMA3	Proteolipid subunit of the vacuolar H(+)-ATPase V0 sector (subunit c; dicyclohexylcarbo	NM_001178842	YEL027W	856686	P25515	0.0023438	0.0358213	1.4746	1.4746	T up vs C	32.3379	0.538222	0.0832185	1
1773664_at	S000001861	RIM15	Glucose-repressible protein kinase involved in signal transduction during cell prolifer	NM_001179933	YFL033C	850511	P43565	0.00237134	0.0360608	1.48354	1.48354	T up vs C	32.1675	0.555108	0.086284	1
1769420_at	S000004681	PDS5	Protein involved in sister chromatid condensation and cohesion; colocalizes with cohesi	NM_001182575	YMR076C	855099	Q04264	0.00237209	0.0360608	0.575605	-1.7373	T down vs C	32.1629	1.08852	0.16922	1
1771997_at	S000003153	YGL185C	Putative protein with sequence similarity to hydroxyacid dehydrogenases; green fluoresc	NM_001181050	YGL185C	852690	P53100	0.00238356	0.036139	0.51743	-1.93263	T down vs C	32.0928	1.54898	0.241329	1
1776367_at	S000005201	SIP3	Transcription cofactor; acts through interaction with DNA-bound Snf1p; C-terminal regio	NM_001183095	YNL257C	855464	P38717	0.00239457	0.0362099	0.705021	-1.4184	T down vs C	32.0259	0.435908	0.0680556	1
1771392_at	S000004204	FRE1	Ferric reductase and cupric reductase, reduces siderophore-bound iron and oxidized copp	NM_001182101	YLR214W	850911	P32791	0.00240807	0.0362673	1.70589	1.70589	T up vs C	31.9445	1.01778	0.159304	1
1772075_at	S000003816	HIT1	Protein of unknown function, required for growth at high temperature	NM_001181713	YJR055W	853516	P46973	0.00241105	0.0362673	0.595185	-1.68015	T down vs C	31.9266	0.960662	0.150448	1
1777623_at	S000004128	NHA1	Na+/H+ antiporter involved in sodium and potassium efflux through the plasma membrane;	NM_001182025	YLR138W	850829	Q99271	0.00242568	0.036353	0.63255	-1.5809	T down vs C	31.8392	0.748437	0.117534	1
1771211_at	S000004027	PAU23	Cell wall mannoprotein with similarity to Tir1p, Tir2p, Tir3p, and Tir4p; member of the	NM_001181924	YLR037C	850726	Q07987	0.00243258	0.036353	1.49178	1.49178	T up vs C	31.7983	0.5708	0.0897531	1
1769358_at	S000005027	SAL1	ADP/ATP transporter; member of the Ca2+-binding subfamily of mitochondrial carriers, wi	NM_001182921	YNL083W	855641	D6W196	0.00243723	0.036353	0.79896	-1.25163	T down vs C	31.7708	0.179743	0.0282874	1
1775486_s_at	S000000506 /// S000004601	COS2 /// COS3	Protein of unknown function, member of the DUP380 subfamily of conserved, often subtelo	NM_001178650 /// NM_001182495	YBR302C	852605 /// 854907	P0CX12 /// P0CX13	0.00244498	0.036353	0.35278	-2.83463	T down vs C	31.7252	3.87341	0.610463	1
1779795_at	S000004725	ASI1	Putative integral membrane E3 ubiquitin ligase; acts with Asi2p and Asi3p to ensure the	NM_001182619	YMR119W	855147	P54074	0.00245119	0.036353	0.776751	-1.28741	T down vs C	31.6887	0.22773	0.0359324	1
1772005_at	S000000197	ECM21	Protein involved in regulating endocytosis of plasma membrane proteins; identified as a	NM_001178341	YBL101C	852173	P38167	0.00245491	0.036353	1.77333	1.77333	T up vs C	31.6669	1.17092	0.18488	1
1770896_at	S000006036	BEM3	Rho GTPase activating protein (RhoGAP) involved in control of the cytoskeleton organiza	NM_001183929	YPL115C	855988	P32873	0.00246129	0.0363534	0.674658	-1.48223	T down vs C	31.6297	0.552626	0.0873587	1
1770466_at	S000003111	MRF1	Mitochondrial translation release factor, involved in stop codon recognition and hydrol	NM_001181008	YGL143C	852734	P30775	0.00247346	0.0364389	0.71092	-1.40663	T down vs C	31.559	0.415373	0.0658089	1
1769667_at	S000005482	SMF1	Divalent metal ion transporter with a broad specificity for di-valent and tri-valent me	NM_001183376	YOL122C	854027	P38925	0.00250478	0.0367589	1.39042	1.39042	T up vs C	31.3795	0.387637	0.061766	1
1769857_at	S000001568	MDH1	Mitochondrial malate dehydrogenase, catalyzes interconversion of malate and oxaloacetat	NM_001179651	YKL085W	853777	P17505	0.00251318	0.0367589	1.55537	1.55537	T up vs C	31.3319	0.69617	0.111096	1
1771272_at	S000006386	SMX3	Core Sm protein Sm F; part of heteroheptameric complex (with Smb1p, Smd1p, Smd2p, Smd3p	NM_001184279	YPR182W	856312	P54999	0.00251892	0.0367589	1.26764	1.26764	T up vs C	31.2994	0.200686	0.032059	1
1778492_at	S000003665	TRK1	Component of the Trk1p-Trk2p potassium transport system; 180 kDa high affinity potassiu	NM_001181562	YJL129C	853312	P12685	0.00252091	0.0367589	0.65323	-1.53085	T down vs C	31.2882	0.646989	0.103392	1
1778351_at	S000003279	TFC4	One of six subunits of the RNA polymerase III transcription initiation factor complex (	NM_001181176	YGR047C	852938	P33339	0.00252829	0.0367728	0.613528	-1.62992	T down vs C	31.2467	0.851558	0.136264	1
1772190_at	S000003096	CWC23	Component of a complex containing Cef1p, putatively involved in pre-mRNA splicing; has	NM_001180993	YGL128C	852749	P52868	0.00255299	0.0370378	0.610772	-1.63727	T down vs C	31.1091	0.867327	0.139401	1
1770073_s_at	S000004941 /// S000005918 /// S000006201	HSP32 /// HSP33 /// SNO4	Possible chaperone and cysteine protease, similar to bacterial Hsp31 and yeast Hsp31p,	NM_001182835 /// NM_001183811 /// NM_001184094	YMR322C	854573 /// 855372 /// 855849	Q08914 /// Q04902 /// Q08992	0.00255991	0.0370442	1.3334	1.3334	T up vs C	31.0709	0.295392	0.0475352	1
1779284_at	S000004057	PET309	Specific translational activator for the COX1 mRNA, also influences stability of intron	NM_001181954	YLR067C	850756	P32522	0.00258118	0.0372205	0.715755	-1.39713	T down vs C	30.9543	0.399033	0.0644552	1
1773191_at	S000002329	UGA3	Transcriptional activator necessary for gamma-aminobutyrate (GABA)-dependent induction	NM_001180230	YDL170W	851384	E9PAF2 /// P26370	0.00258512	0.0372205	0.709517	-1.40941	T down vs C	30.9328	0.420197	0.0679208	1
1775462_at	S000003891	STR2	Cystathionine gamma-synthase, converts cysteine into cystathionine; STR2 has a paralog,	NM_001181788	YJR130C	853594	P47164	0.00260034	0.0373148	0.543039	-1.84149	T down vs C	30.8504	1.33017	0.215584	1
1772195_at	S000006373	JIP5	Essential protein required for biogenesis of the large ribosomal subunit; interacts wit	NM_001184266	YPR169W	856298	Q06214	0.00261017	0.0373148	0.806001	-1.24069	T down vs C	30.7975	0.165963	0.0269442	1
1773056_at	S000005379	YOL019W	Protein of unknown function; green fluorescent protein (GFP)-fusion protein localizes t	NM_001183273	YOL019W	854141	Q08157	0.00261125	0.0373148	0.569252	-1.75669	T down vs C	30.7917	1.1327	0.183929	1
1778833_at	S000003849	BIR1	Subunit of chromosomal passenger complex (CPC); CPC is comprised of Ipl1p-Sli15p-Bir1p-	NM_001181746	YJR089W	853551	P47134	0.00262052	0.0373203	0.638621	-1.56587	T down vs C	30.7421	0.717543	0.116704	1
1773279_at	S000001695	SAC1	Phosphatidylinositol phosphate (PtdInsP) phosphatase; involved in hydrolysis of PtdIns[	NM_001179777	YKL212W	853668	P32368	0.0026247	0.0373203	1.5286	1.5286	T up vs C	30.7199	0.642514	0.104576	1
1770136_at	S000003884	RPS5	Protein component of the small (40S) ribosomal subunit; least basic of non-acidic ribos	NM_001181781	YJR123W	853587	P26783	0.00263171	0.0373271	1.35873	1.35873	T up vs C	30.6826	0.335304	0.0546406	1
1774134_at	S000000070	ADE1	N-succinyl-5-aminoimidazole-4-carboxamide ribotide (SAICAR) synthetase, required for 'd	NM_001178216	YAR015W	851272	P27616	0.00265393	0.0374497	1.93624	1.93624	T up vs C	30.5655	1.55777	0.254824	1
1779932_at	S000004191	COQ9	Protein required for ubiquinone (coenzyme Q) biosynthesis and respiratory growth; local	NM_001182088	YLR201C	850898	Q05779	0.00265818	0.0374497	1.51015	1.51015	T up vs C	30.5432	0.606267	0.0992474	1
1771908_at	S000005104	YGP1	Cell wall-related secretory glycoprotein; induced by nutrient deprivation-associated gr	NM_001182998	YNL160W	855562	P38616	0.00266	0.0374497	1.61357	1.61357	T up vs C	30.5337	0.816771	0.133749	1
1769604_at	S000002308	ATG9	Transmembrane protein involved in forming Cvt and autophagic vesicles; cycles between t	NM_001180209	YDL149W	851406	Q12142	0.00270817	0.0378915	0.777725	-1.2858	T down vs C	30.2852	0.225477	0.0372256	1
1775170_at	S000000106	YBL010C	Putative protein of unknown function; green fluorescent protein (GFP)-fusion protein co	NM_001178250	YBL010C	852273	P32788	0.00271202	0.0378915	0.620838	-1.61073	T down vs C	30.2656	0.810764	0.133942	1
1779476_at	S000004928	GLC8	Regulatory subunit of protein phosphatase 1 (Glc7p); involved in glycogen metabolism an	NM_001182822	YMR311C	855359	P41818	0.00271474	0.0378915	0.515074	-1.94147	T down vs C	30.2517	1.57052	0.259575	1
1777988_at	S000003512	PXR1	Essential protein involved in rRNA and snoRNA maturation; competes with TLC1 RNA for bi	NM_001181409	YGR280C	853197	P53335	0.0027179	0.0378915	0.707184	-1.41406	T down vs C	30.2357	0.428303	0.0708273	1
1776507_at	S000005827	RAX1	Protein involved in bud site selection during bipolar budding; localization requires Ra	NM_001183720	YOR301W	854477	Q08760	0.00272787	0.0379106	2.28021	2.28021	T up vs C	30.1853	2.42421	0.401555	1
1771499_at	S000005055	CYB5	Cytochrome b5, involved in the sterol and lipid biosynthesis pathways; acts as an elect	NM_001182949	YNL111C	855612	P40312	0.00273397	0.0379106	1.42379	1.42379	T up vs C	30.1546	0.445417	0.0738556	1
1772120_at	S000004688	ADH3	Mitochondrial alcohol dehydrogenase isozyme III; involved in the shuttling of mitochond	NM_001182582	YMR083W	855107	P07246	0.00273917	0.0379106	1.40516	1.40516	T up vs C	30.1285	0.412836	0.0685126	1
1773104_s_at	S000002146 /// S000002147 /// S000004648 /// S000004649 /// S000007227 /// S000007386 /	YBL005W-A /// YBL005W-B /// YDR170W-A /// YMR045C /// YMR046C /// YNL284C-A /// YNL284C-B	Retrotransposon TYA Gag gene co-transcribed with TYB Pol; translated as TYA or TYA-TYB	NM_001180047 /// NM_001180048 /// NM_001182542 /// NM_001182543 /// NM_001184320 /// NM	YBL005W-A	851750 /// 852279 /// 852280 /// 855062 /// 855063 /// 855433 /// 855434	E9PAE3 /// Q03964 /// Q12266 /// Q12490 /// Q04214 /// Q04215 /// Q12112 /// Q12391	0.0027562	0.0379436	1.57092	1.57092	T up vs C	30.0435	0.727879	0.121138	1
1777317_at	S000001696	DOA1	WD repeat protein required for ubiquitin-mediated protein degradation; forms a complex	NM_001179778	YKL213C	853667	P36037	0.00276289	0.0379436	0.79637	-1.2557	T down vs C	30.0102	0.18498	0.0308196	1
1777654_at	S000005215	BNI1	Formin, nucleates the formation of linear actin filaments, involved in cell processes s	NM_001183109	YNL271C	855450	P41832	0.00276767	0.0379436	0.75098	-1.33159	T down vs C	29.9866	0.292623	0.0487922	1
1774424_at	S000004997	COX5A	Subunit Va of cytochrome c oxidase; cytochrome c oxidase is the terminal member of the	NM_001182891	YNL052W	855675	P00424	0.0027681	0.0379436	1.51401	1.51401	T up vs C	29.9845	0.613803	0.102354	1
1778315_at	S000002325	FAP7	Essential NTPase required for small ribosome subunit synthesis, mediates processing of	NM_001180226	YDL166C	851388	Q12055	0.00278568	0.0380241	0.696141	-1.43649	T down vs C	29.898	0.468096	0.0782822	1
1774396_at	S000000822	GPA2	Nucleotide binding alpha subunit of the heterotrimeric G protein that interacts with th	NM_001178911	YER020W	856741	P10823	0.00278728	0.0380241	1.33971	1.33971	T up vs C	29.8902	0.305174	0.0510492	1
1773887_at	S000002223	PEX19	Chaperone and import receptor for newly-synthesized class I PMPs; binds peroxisomal mem	NM_001180124	YDL065C	851494	Q07418	0.0028062	0.0381911	0.567722	-1.76143	T down vs C	29.798	1.14355	0.191884	1
1776120_at	S000028625	YER175W-A	Putative protein of unknown function; identified by gene-trapping, microarray-based exp	NM_001184589	YER175W-A	1466537	Q8TGU4	0.00284937	0.0386864	0.573294	-1.74431	T down vs C	29.591	1.10443	0.186616	1
1779790_at	S000005346	YNR063W	Putative zinc-cluster protein of unknown function	NM_001183240	YNR063W	855800	P53749	0.00287671	0.0389589	0.628463	-1.59118	T down vs C	29.4621	0.769775	0.130638	1
1778287_at	---	---	---	---	YJR114W	---	---	0.00289109	0.0389589	3.81474	3.81474	T up vs C	29.395	6.39603	1.08794	1
1776509_at	S000001672	HYM1	Component of the RAM signaling network that is involved in regulation of Ace2p activity	NM_001179755	YKL189W	853646	P32464	0.00289188	0.0389589	0.810494	-1.23381	T down vs C	29.3914	0.157518	0.0267966	1
1776061_at	S000001233	ERG9	Farnesyl-diphosphate farnesyl transferase (squalene synthase), joins two farnesyl pyrop	NM_001179321	YHR190W	856597	E9P9H4 /// P29704	0.0028967	0.0389589	1.1403	1.1403	T up vs C	29.369	0.0615072	0.0104715	1
1771404_at	S000002183	RTK1	Putative protein kinase, potentially phosphorylated by Cdc28p; interacts with ribosome	NM_001180084	YDL025C	851536	Q12100	0.00291268	0.0390103	1.4369	1.4369	T up vs C	29.2952	0.468843	0.0800206	1
1772261_at	S000000760	HYP2	Translation elongation factor eIF-5A; may function in translation initiation; structura	NM_001178849	YEL034W	856677	P23301	0.00291417	0.0390103	1.31344	1.31344	T up vs C	29.2883	0.265248	0.0452822	1
1774027_at	S000006111	NAB3	RNA-binding protein, subunit of Nrd1 complex (Nrd1p-Nab3p-Sen1p); complex interacts wit	NM_001184004	YPL190C	855911	P38996	0.00292106	0.0390111	0.633992	-1.57731	T down vs C	29.2567	0.741015	0.12664	1
1770067_at	S000003901	HIR3	Subunit of the HIR complex; a nucleosome assembly complex involved in regulation of his	NM_001181798	YJR140C	853605	P47171	0.00294549	0.0392457	0.711302	-1.40587	T down vs C	29.1454	0.414065	0.0710344	1
1778784_at	S000006038	IDI1	Isopentenyl diphosphate:dimethylallyl diphosphate isomerase (IPP isomerase), catalyzes	NM_001183931	YPL117C	855986	P15496	0.00295835	0.0393255	1.24706	1.24706	T up vs C	29.0873	0.173934	0.0298986	1
1774012_at	S000001466	DAL1	Allantoinase, converts allantoin to allantoate in the first step of allantoin degradati	NM_001179549	YIR027C	854845	P32375	0.00297467	0.0394506	1.73927	1.73927	T up vs C	29.0141	1.09298	0.188353	1
1779775_at	S000000400	PGI1	Glycolytic enzyme phosphoglucose isomerase, catalyzes the interconversion of glucose-6-	NM_001178544	YBR196C	852495	P12709	0.00298382	0.0394594	1.20652	1.20652	T up vs C	28.9734	0.125758	0.0217023	1
1779942_at	S000000718	SOL2	Protein with a possible role in tRNA export; shows similarity to 6-phosphogluconolacton	NM_001178815	YCR073W-A	850437	P37262	0.00298914	0.0394594	1.77774	1.77774	T up vs C	28.9497	1.1811	0.203991	1
1776604_at	S000002323	CDC9	DNA ligase found in the nucleus and mitochondria, an essential enzyme that joins Okazak	NM_001180224	YDL164C	851391	P04819	0.00301529	0.0396255	0.845637	-1.18254	T down vs C	28.8344	0.100304	0.0173931	1
1772064_at	S000004360	MDM30	F-box component of an SCF ubiquitin protein ligase complex; associates with and is requ	NM_001182257	YLR368W	851083	Q05930	0.00301559	0.0396255	0.661406	-1.51193	T down vs C	28.8331	0.609744	0.105737	1
1778561_at	S000005745	STE13	Dipeptidyl aminopeptidase, Golgi integral membrane protein that cleaves on the carboxyl	NM_001183638	YOR219C	854394	P33894	0.00302439	0.03965	0.514473	-1.94374	T down vs C	28.7946	1.57604	0.27367	1
1776490_s_at	S000007239 /// S000028857	YER138W-A /// YOR192C-C	Putative protein of unknown function; YER138W-A has a paralog, YBL107W-A, that arose fr	NM_001184332 /// NM_001184668	YER138W-A	856881 /// 1466485	P0C270 /// Q3E736	0.00304568	0.0397728	1.74012	1.74012	T up vs C	28.7021	1.0949	0.190736	1
1769359_at	S000000677	SRB8	Subunit of the RNA polymerase II mediator complex; associates with core polymerase subu	NM_001178787	YCR081W	850442	P25648	0.00304767	0.0397728	1.29334	1.29334	T up vs C	28.6935	0.236087	0.0411394	1
1770271_at	S000000942	YER140W	ER membrane protein of unknown function; forms an ER-membrane associated protein comple	NM_001179030	YER140W	856883	P40085	0.00305971	0.0398021	0.731539	-1.36698	T down vs C	28.6417	0.348678	0.060869	1
1776531_at	S000002481	TPS2	Phosphatase subunit of the trehalose-6-P synthase/phosphatase complex; involved in synt	NM_001180382	YDR074W	851646	P31688	0.00306384	0.0398021	1.41522	1.41522	T up vs C	28.6239	0.430324	0.0751686	1
1777228_at	S000028576	YMR230W-A	Putative protein of unknown function	NM_001184573	YMR230W-A	1466504	Q3E7B5	0.00307688	0.0398808	0.566464	-1.76534	T down vs C	28.5683	1.15253	0.201715	1
1769845_at	S000001024	GUT1	Glycerol kinase, converts glycerol to glycerol-3-phosphate; glucose repression of expre	NM_001179112	YHL032C	856353	P32190	0.0030849	0.0398943	1.3534	1.3534	T up vs C	28.5341	0.32676	0.0572578	1
1772033_at	S000005654	ADE2	Phosphoribosylaminoimidazole carboxylase, catalyzes a step in the 'de novo' purine nucl	NM_001183547	YOR128C	854295	P21264	0.00309843	0.0399788	1.43879	1.43879	T up vs C	28.4769	0.47224	0.0829165	1
1776699_at	S000001248	SCH9	AGC family protein kinase; functional ortholog of mammalian S6 kinase; phosphorylated b	NM_001179336	YHR205W	856612	P11792	0.00311408	0.0399936	1.37567	1.37567	T up vs C	28.4111	0.362949	0.0638746	1
1776096_at	S000000936	YER134C	Magnesium-dependent acid phosphatase, member of the haloacid dehalogenase superfamily;	NM_001179024	YER134C	856873	P40081	0.00312398	0.0399936	1.63389	1.63389	T up vs C	28.3697	0.860068	0.151582	1
1775322_at	S000004641	CCS1	Copper chaperone for superoxide dismutase Sod1p; involved in oxidative stress protectio	NM_001182535	YMR038C	855054	P40202	0.00312574	0.0399936	1.87058	1.87058	T up vs C	28.3623	1.39936	0.246693	1
1771147_at	S000003895	SGM1	Protein of unknown function, required for wild-type growth rate on galactose and mannos	NM_001181792	YJR134C	853598	P47166	0.00312756	0.0399936	0.760754	-1.31449	T down vs C	28.3548	0.266793	0.0470456	1
1777576_at	S000000032	MTW1	Essential component of the MIND kinetochore complex (Mtw1p Including Nnf1p-Nsl1p-Dsn1p)	NM_001178179	YAL034W-A	851197	P39731	0.00314096	0.0400158	0.500302	-1.99879	T down vs C	28.2991	1.7113	0.302359	1
1778252_at	S000003203	ADE5,7	Bifunctional enzyme of the 'de novo' purine nucleotide biosynthetic pathway, contains a	NM_001181100	YGL234W	852617	P07244	0.0031503	0.0400158	1.43129	1.43129	T up vs C	28.2605	0.458771	0.0811682	1
1770483_at	S000004893	CAT8	Zinc cluster transcriptional activator; necessary for derepression of a variety of gene	NM_001182787	YMR280C	855323	P39113	0.0031503	0.0400158	1.53361	1.53361	T up vs C	28.2605	0.652461	0.115437	1
1769366_at	S000002427	DAS2	Putative protein of unknown function; non-essential gene identified in a screen for mut	NM_001180328	YDR020C	851583	Q12084	0.00316598	0.0401259	1.45309	1.45309	T up vs C	28.1961	0.498274	0.0883585	1
1770783_at	S000004129	SLS1	Mitochondrial membrane protein that coordinates expression of mitochondrially-encoded g	NM_001182026	YLR139C	850830	P42900	0.0031771	0.0401776	0.723957	-1.3813	T down vs C	28.1507	0.372307	0.0661274	1
1775355_at	S000001869	BST1	GPI inositol deacylase of the ER that negatively regulates COPII vesicle formation, pre	NM_001179941	YFL025C	850519	P43571	0.00323486	0.0407589	1.55807	1.55807	T up vs C	27.9184	0.701636	0.125658	1
1772986_at	S000002627	MFB1	Mitochondria-associated F-box protein involved in maintenance of normal mitochondrial m	NM_001180527	YDR219C	851805	Q04922	0.00324425	0.0407589	0.848416	-1.17867	T down vs C	27.8812	0.0964169	0.0172907	1
1772603_at	S000004671	UBX4	UBX domain-containing protein that interacts with Cdc48p; involved in degradation of po	NM_001182565	YMR067C	855089	P54730	0.00324445	0.0407589	0.864	-1.15741	T down vs C	27.8804	0.0762469	0.0136739	1
1773520_at	S000002922	YDR514C	Protein of unknown function that localizes to mitochondria; overexpression affects endo	NM_001180822	YDR514C	852126	Q04408	0.00327011	0.0409343	0.582624	-1.71637	T down vs C	27.7794	1.04127	0.187417	1
1770660_at	S000002805	NCB2	Subunit of a heterodimeric NC2 transcription regulator complex with Bur6p; complex bind	NM_001180705	YDR397C	852006	Q92317	0.00327814	0.0409343	0.775486	-1.28951	T down vs C	27.7481	0.230677	0.0415664	1
1778308_at	S000002274	NUP84	Subunit of the Nup84p subcomplex of the nuclear pore complex (NPC); contributes to nucl	NM_001180175	YDL116W	851441	P52891	0.00328931	0.0409343	0.726485	-1.37649	T down vs C	27.7046	0.364315	0.0657498	1
1775263_at	S000002995	CWH41	Processing alpha glucosidase I, ER type II integral membrane N-glycoprotein involved in	NM_001180892	YGL027C	852857	P53008	0.00332321	0.0409343	0.779298	-1.28321	T down vs C	27.574	0.221868	0.0402313	1
1780031_at	S000004851	DFG5	Putative mannosidase, essential glycosylphosphatidylinositol (GPI)-anchored membrane pr	NM_001182745	YMR238W	855278	Q05031	0.00332546	0.0409343	0.680022	-1.47054	T down vs C	27.5654	0.530608	0.0962452	1
1772087_at	S000000459	MTC4	Protein of unknown function, required for normal growth rate at 15 degrees C; green flu	NM_001178603	YBR255W	852557	P38335	0.00335026	0.0409343	0.649216	-1.54032	T down vs C	27.4712	0.665856	0.121192	1
1778613_at	S000004382	ECM19	Putative protein of unknown function; the authentic, non-tagged protein is detected in	NM_001182279	YLR390W	851106	Q06011	0.00335385	0.0409343	1.93495	1.93495	T up vs C	27.4576	1.55464	0.283099	1
1779800_at	S000006066	KES1	One of seven members of the yeast oxysterol binding protein family; involved in negativ	NM_001183959	YPL145C	855958	P35844	0.0033831	0.0409343	1.84247	1.84247	T up vs C	27.3478	1.33249	0.243619	1
1779468_at	S000004412	URA4	Dihydroorotase, catalyzes the third enzymatic step in the de novo biosynthesis of pyrim	NM_001182308	YLR420W	851139	P20051	0.00338495	0.0409343	1.27071	1.27071	T up vs C	27.3409	0.204801	0.0374532	1
1770212_at	S000005801	RIM20	Protein involved in proteolytic activation of Rim101p in response to alkaline pH; PalA/	NM_001183694	YOR275C	854449	Q12033	0.00338713	0.0409343	0.727091	-1.37534	T down vs C	27.3328	0.362414	0.0662966	1
1772792_at	S000002885	SNF1	AMP-activated serine/threonine protein kinase; found in a complex containing Snf4p and	NM_001180785	YDR477W	852088	P06782	0.00339332	0.0409343	1.3618	1.3618	T up vs C	27.3098	0.340251	0.0622948	1
1777315_at	S000029705	YCL012C	Putative protein of unknown function; orthologs are present in S. bayanus, S. paradoxus	NM_001184672	YCL012C	2746859	Q8J0M4	0.00339348	0.0409343	1.48447	1.48447	T up vs C	27.3092	0.556872	0.101957	1
1771337_at	S000002204	NPC2	Functional homolog of human NPC2/He1, which is a cholesterol-binding protein whose defi	NM_001180105	YDL046W	851514	Q12408	0.00340432	0.0409343	1.47861	1.47861	T up vs C	27.269	0.54578	0.100073	1
1771473_at	S000005764	YOR238W	Putative protein of unknown function; green fluorescent protein (GFP)-fusion protein lo	NM_001183657	YOR238W	854413	Q08634	0.00341326	0.0409343	0.658163	-1.51938	T down vs C	27.236	0.624329	0.114615	1
1772228_at	S000003800	YJR039W	Putative protein of unknown function; the authentic, non-tagged protein is detected in	NM_001181697	YJR039W	853495	P47107	0.00342066	0.0409343	0.65912	-1.51718	T down vs C	27.2088	0.620001	0.113934	1
1773483_at	S000000208	GPI18	Functional ortholog of human PIG-V, which is a mannosyltransferase that transfers the s	NM_001178352	YBR004C	852289	P38211	0.00342565	0.0409343	0.635346	-1.57395	T down vs C	27.1905	0.734093	0.134991	1
1769697_at	S000000206	RER2	Cis-prenyltransferase involved in dolichol synthesis; participates in endoplasmic retic	NM_001178350	YBR002C	852287	P35196	0.00342747	0.0409343	1.32206	1.32206	T up vs C	27.1838	0.278118	0.0511551	1
1772948_at	S000000781	POL5	DNA Polymerase phi; has sequence similarity to the human MybBP1A and weak sequence simi	NM_001178870	YEL055C	856655	P39985	0.00342854	0.0409343	0.875512	-1.14219	T down vs C	27.1799	0.0630642	0.0116013	1
1779789_at	S000005679	PDR5	Plasma membrane ATP-binding cassette (ABC) transporter; multidrug transporter actively	NM_001183572	YOR153W	854324	P33302	0.00342927	0.0409343	1.97393	1.97393	T up vs C	27.1772	1.65	0.303563	1
1775884_at	S000004074	RAX2	N-glycosylated protein involved in the maintenance of bud site selection during bipolar	NM_001181971	YLR084C	850773	Q12465	0.00343581	0.0409343	1.54743	1.54743	T up vs C	27.1533	0.680131	0.125239	1
1770003_at	S000002647	YDR239C	Protein of unknown function that may interact with ribosomes, based on co-purification	NM_001180547	YDR239C	851825	Q03780	0.0034405	0.0409343	0.514007	-1.9455	T down vs C	27.1362	1.58034	0.291188	1
1777840_at	S000000126	PET9	Major ADP/ATP carrier of the mitochondrial inner membrane; exchanges cytosolic ADP for	NM_001178270	YBL030C	852250	P18239	0.00344624	0.0409343	1.29646	1.29646	T up vs C	27.1153	0.240527	0.0443527	1
1774470_at	S000004055	ENV10	Protein proposed to be involved in vacuolar functions; mutant shows defect in CPY proce	NM_001181952	YLR065C	850754	Q99382	0.0034527	0.0409343	0.834836	-1.19784	T down vs C	27.0918	0.116274	0.0214593	1
1773979_at	S000002165	RPT2	One of six ATPases of the 19S regulatory particle of the 26S proteasome involved in the	NM_001180066	YDL007W	851557	P40327	0.00345485	0.0409343	0.720488	-1.38795	T down vs C	27.084	0.38346	0.0707908	1
1773415_at	S000001913	IGD1	Cytoplasmic protein that inhibits Gdb1p glycogen debranching activity; required for nor	NM_001179982	YFR017C	850572	P43598	0.00345824	0.0409343	1.49923	1.49923	T up vs C	27.0718	0.58512	0.108068	1
1774876_at	S000004715	MYO5	One of two type I myosins; contains proline-rich tail homology 2 (TH2) and SH3 domains;	NM_001182609	YMR109W	855136	Q04439	0.00345941	0.0409343	0.789435	-1.26673	T down vs C	27.0676	0.199465	0.0368457	1
1770820_at	S000005457	WRS1	Cytoplasmic tryptophanyl-tRNA synthetase, aminoacylates tryptophanyl-tRNA	NM_001183351	YOL097C	854056	Q12109	0.00347358	0.0409343	1.11568	1.11568	T up vs C	27.0165	0.0427545	0.00791268	1
1777896_at	S000003074	MLC1	Essential light chain for Myo1p, light chain for Myo2p; stabilizes Myo2p by binding to	NM_001180971	YGL106W	852772	P53141	0.00348527	0.0409343	1.37232	1.37232	T up vs C	26.9745	0.357422	0.0662518	1
1769698_at	S000004840	TAF7	TFIID subunit (67 kDa), involved in RNA polymerase II transcription initiation	NM_001182734	YMR227C	855267	Q05021	0.0034933	0.0409343	0.572571	-1.74651	T down vs C	26.9459	1.10945	0.205867	1
1775573_at	S000002231	YDL073W	Putative protein of unknown function; YDL073W is not an essential gene	NM_001180132	YDL073W	851486	Q07454	0.00349818	0.0409343	0.66169	-1.51128	T down vs C	26.9285	0.608478	0.112981	1
1773476_at	S000004797	YMR185W	Protein required for the nuclear import and biogenesis of RNA pol II; conflicting evide	NM_001182691	YMR185W	855223	Q12751	0.00349911	0.0409343	0.67585	-1.47962	T down vs C	26.9251	0.547679	0.101704	1
1779131_at	S000001225	YHR182W	Protein of unknown function; green fluorescent protein (GFP)-fusion protein localizes t	NM_001179313	YHR182W	856588	P38870	0.0035024	0.0409343	0.647181	-1.54516	T down vs C	26.9135	0.675567	0.125507	1
1774551_at	S000001159	TOM71	Mitochondrial outer membrane protein; probable minor component of the TOM (translocase	NM_001179247	YHR117W	856517	P38825	0.00350999	0.0409343	0.833328	-1.20001	T down vs C	26.8865	0.118614	0.0220583	1
1774116_at	S000001265	CFD1	Highly conserved, iron-sulfur cluster binding protein localized in the cytoplasm; forms	NM_001179353	YIL003W	854814	P40558	0.00351456	0.0409343	0.791199	-1.2639	T down vs C	26.8703	0.195716	0.0364187	1
1774169_at	S000004924	GAS1	Beta-1,3-glucanosyltransferase, required for cell wall assembly and also has a role in	NM_001182818	YMR307W	855355	P22146	0.00351482	0.0409343	1.70405	1.70405	T up vs C	26.8695	1.01367	0.188628	1
1779578_at	S000002466	UBC5	Ubiquitin-conjugating enzyme; mediates selective degradation of short-lived, abnormal,	NM_001180367	YDR059C	851631	P15732	0.00351622	0.0409343	1.3397	1.3397	T up vs C	26.8645	0.305153	0.0567949	1
1779682_at	S000003666	URA2	Bifunctional carbamoylphosphate synthetase (CPSase)-aspartate transcarbamylase (ATCase)	NM_001181563	YJL130C	853311	P07259	0.00352549	0.0409587	1.29994	1.29994	T up vs C	26.8318	0.245523	0.0457523	1
1772138_s_at	S000000524 /// S000002149 /// S000002962 /// S000003788 /// S000007345 /// S000007354 /	YBL100W-B /// YCL019W /// YDR034C-D /// YDR098C-B /// YDR210C-D /// YDR210W-B /// YDR365W-B /// YFL002W-A /// YGR038C-B /// YGR161W-B /// YJR027W /// YLR227W-B /// YLR410W-B /// YNL054W-B /// YOR192C-B /// YOR343W-B /// YPR137C-B	Retrotransposon TYA Gag and TYB Pol genes; transcribed/translated as one unit; polyprot	NM_001178666 /// NM_001180050 /// NM_001180862 /// NM_001181685 /// NM_001184379 /// NM	YBL101W-B	850340 /// 850548 /// 850927 /// 851128 /// 851599 /// 851674 /// 851793 /// 851794 ///	D2XNB2 /// D2XNA8 /// D2XNR7 /// P25384 /// P0CX63 /// P0CX64 /// P0C2I6 /// P0C2J3 ///	0.00353848	0.0410152	1.66018	1.66018	T up vs C	26.7862	0.916893	0.17115	1
1775330_at	S000005759	KIN4	Serine/threonine protein kinase; inhibits the mitotic exit network (MEN) when the spind	NM_001183652	YOR233W	854408	Q01919	0.00354715	0.0410152	0.785671	-1.2728	T down vs C	26.7559	0.20761	0.0387971	1
1776665_at	S000005176	CSL4	Exosome non-catalytic core component; involved in 3'-5' RNA processing and degradation	NM_001183070	YNL232W	855489	P53859	0.00355211	0.0410152	0.69795	-1.43277	T down vs C	26.7386	0.461414	0.0862825	1
1776399_at	S000005162	MGS1	Protein with DNA-dependent ATPase and ssDNA annealing activities; involved in maintenan	NM_001183056	YNL218W	855503	P40151	0.00355906	0.0410152	0.763662	-1.30948	T down vs C	26.7144	0.2594	0.0485507	1
1774231_at	S000003029	DUO1	Essential subunit of the Dam1 complex (aka DASH complex), couples kinetochores to the f	NM_001180926	YGL061C	852819	P53168	0.00356666	0.0410159	0.579258	-1.72635	T down vs C	26.688	1.06372	0.199289	1
1770739_at	S000004156	SEC10	Essential 100kDa subunit of the exocyst complex; the exocyst mediates polarized targeti	NM_001182053	YLR166C	850863	Q06245	0.00357346	0.0410159	0.738334	-1.3544	T down vs C	26.6645	0.328357	0.0615721	1
1770816_at	S000004530	ORC1	Largest subunit of the origin recognition complex; involved in directing DNA replicatio	NM_001182424	YML065W	854937	P54784	0.00359706	0.0412041	0.580638	-1.72224	T down vs C	26.5833	1.05448	0.198334	1
1772925_at	S000005294	PRP2	RNA-dependent ATPase in the DEAH-box family, required for activation of the spliceosome	NM_001183188	YNR011C	855745	P20095	0.00361595	0.0412853	0.562799	-1.77683	T down vs C	26.5189	1.17901	0.222296	1
1778475_at	S000004690	YMR085W	Putative protein of unknown function; YMR085W and adjacent ORF YMR084W are merged in re	NM_001182584	YMR085W	855109	P0CF18	0.00362157	0.0412853	0.3228	-3.09789	T down vs C	26.4998	4.56188	0.860738	1
1771993_at	S000000147	PIN4	Protein involved in G2/M phase progression and response to DNA damage, interacts with R	NM_001178291	YBL051C	852229	P34217	0.00363983	0.0412853	0.776732	-1.28744	T down vs C	26.4381	0.227773	0.0430767	1
1770933_at	S000004888	BUL1	Ubiquitin-binding component of the Rsp5p E3-ubiquitin ligase complex; disruption causes	NM_001182782	YMR275C	855318	P48524	0.00364612	0.0412853	0.830607	-1.20394	T down vs C	26.417	0.122908	0.0232632	1
1773345_at	S000002439	PST2	Protein with similarity to a family of flavodoxin-like proteins; induced by oxidative s	NM_001180340	YDR032C	851596	Q12335	0.00365416	0.0412853	1.42082	1.42082	T up vs C	26.39	0.440176	0.0833983	1
1776608_at	S000002758	ATP22	Specific translational activator for the mitochondrial ATP6 mRNA, encoding a subunit of	NM_001180658	YDR350C	851952	P50273	0.00365591	0.0412853	0.646327	-1.5472	T down vs C	26.3841	0.679673	0.128803	1
1779741_at	S000001769	KTR2	Mannosyltransferase involved in N-linked protein glycosylation; member of the KRE2/MNT1	NM_001179851	YKR061W	853935	P33550	0.0036783	0.0412853	0.613709	-1.62944	T down vs C	26.3095	0.850529	0.161639	1
1777697_at	S000003125	ARI1	NADPH-dependent aldehyde reductase, utilizes aromatic and alophatic aldehyde substrates	NM_001181022	YGL157W	852720	E9P9L8 /// P53111	0.00368766	0.0412853	1.54124	1.54124	T up vs C	26.2785	0.667692	0.127041	1
1777668_at	S000006402	SGE1	Plasma membrane multidrug transporter of the major facilitator superfamily, acts as an	NM_001184295	YPR198W	856327	P33335	0.00369171	0.0412853	0.623658	-1.60344	T down vs C	26.2651	0.795424	0.151422	1
1770431_at	S000001770	TFA2	TFIIE small subunit, involved in RNA polymerase II transcription initiation	NM_001179852	YKR062W	853936	P36145	0.00369269	0.0412853	1.5399	1.5399	T up vs C	26.2619	0.665019	0.126613	1
1772766_at	S000028806	YJL136W-A	Putative protein of unknown function; identified by SAGE	NM_001184637	YJL136W-A	1466464	Q3E801	0.00370138	0.0412853	0.579929	-1.72435	T down vs C	26.2333	1.05922	0.201884	1
1775018_at	S000007245	COX19	Protein required for cytochrome c oxidase assembly, located in the cytosol and mitochon	NM_001184338	YLL018C-A	850642	Q3E731	0.00370736	0.0412853	2.05635	2.05635	T up vs C	26.2136	1.85448	0.353725	1
1773510_at	S000002879	RPL27B	Ribosomal 60S subunit protein L27B; homologous to mammalian ribosomal protein L27, no b	NM_001180779	YDR471W	852082	P0C2H7	0.00370774	0.0412853	1.65087	1.65087	T up vs C	26.2124	0.896667	0.171039	1
1770170_at	S000003490	RAD2	Single-stranded DNA endonuclease, cleaves single-stranded DNA during nucleotide excisio	NM_001181387	YGR258C	853174	P07276	0.00371323	0.0412853	0.729061	-1.37163	T down vs C	26.1944	0.356286	0.0680081	1
1773547_at	S000003810	UTR1	ATP-NADH kinase; phosphorylates both NAD and NADH; active as a hexamer; enhances the ac	NM_001181707	YJR049C	853508	P21373	0.00372179	0.0412853	1.42062	1.42062	T up vs C	26.1664	0.43983	0.0840448	1
1773646_at	S000002399	LRG1	Putative GTPase-activating protein (GAP) involved in the Pkc1p-mediated signaling pathw	NM_001180300	YDL240W	851358	P35688	0.0037259	0.0412853	0.601804	-1.66167	T down vs C	26.153	0.920147	0.175916	1
1773001_at	S000001354	YIL092W	Putative protein of unknown function; green fluorescent protein (GFP)-fusion protein lo	NM_001179440	YIL092W	854716	P40497	0.00372902	0.0412853	0.665994	-1.50152	T down vs C	26.1429	0.589523	0.11275	1
1770118_at	S000005704	GAC1	Regulatory subunit for Glc7p type-1 protein phosphatase (PP1); tethers Glc7p to Gsy2p g	NM_001183597	YOR178C	854350	P28006	0.00373416	0.0412853	1.8283	1.8283	T up vs C	26.1261	1.29905	0.248611	1
1772499_at	S000002235	VAM6	Vacuolar protein that plays a critical role in the tethering steps of vacuolar membrane	NM_001180136	YDL077C	851482	Q07468	0.00374674	0.0412974	0.653616	-1.52995	T down vs C	26.0854	0.645193	0.123669	1
1779972_at	S000006353	NCE102	Protein of unknown function; contains transmembrane domains; involved in secretion of p	NM_001184246	YPR149W	856272	Q12207	0.00375606	0.0412974	1.47726	1.47726	T up vs C	26.0553	0.543229	0.104245	1
1771566_at	S000002129	ERP1	Member of the p24 family involved in ER to Golgi transport; forms heterotrimeric comple	NM_001180033	YAR002C-A	851264	Q05359	0.00375876	0.0412974	1.20558	1.20558	T up vs C	26.0466	0.124723	0.0239423	1
1771236_at	S000003268	CAX4	Dolichyl pyrophosphate (Dol-P-P) phosphatase with a luminally oriented active site in t	NM_001181165	YGR036C	852924	P53223	0.00376498	0.0412974	1.42967	1.42967	T up vs C	26.0266	0.455871	0.087578	1
1779426_at	S000002646	SEC26	Essential beta-coat protein of the COPI coatomer, involved in ER-to-Golgi protein traff	NM_001180546	YDR238C	851824	P41810	0.00377454	0.0412974	1.22465	1.22465	T up vs C	25.996	0.146537	0.0281846	1
1771458_at	S000003440	SER2	Phosphoserine phosphatase of the phosphoglycerate pathway, involved in serine and glyci	NM_001181337	YGR208W	853122	P42941	0.00378565	0.0412974	1.6327	1.6327	T up vs C	25.9605	0.857519	0.165158	1
1772032_at	S000001449	DSN1	Essential component of the MIND kinetochore complex (Mtw1p Including Nnf1p-Nsl1p-Dsn1p)	NM_001179532	YIR010W	854827	P40568	0.00378901	0.0412974	0.654621	-1.5276	T down vs C	25.9498	0.640539	0.123419	1
1776944_at	S000003521	MAL11	Inducible high-affinity maltose transporter (alpha-glucoside transporter); encoded in t	NM_001181418	YGR289C	853207	F8LG02 /// E9P9F9 /// E9P9F8 /// E9P993 /// E9P992 /// E9P8F4 /// E9P8F3 /// B0M8W1 ///	0.00379306	0.0412974	1.46162	1.46162	T up vs C	25.9369	0.513988	0.0990842	1
1769452_at	S000005941	ULP1	Protease that specifically cleaves Smt3p protein conjugates; required for cell cycle pr	NM_001183834	YPL020C	856087	Q02724	0.00381667	0.0414755	0.612117	-1.63368	T down vs C	25.8622	0.859605	0.166189	1
1771863_at	S000001877	GNA1	Evolutionarily conserved glucosamine-6-phosphate acetyltransferase required for multipl	NM_001179949	YFL017C	850529	P43577	0.00383893	0.0416381	1.1491	1.1491	T up vs C	25.7924	0.0689187	0.0133603	1
1769851_at	S000001694	TRP3	Indole-3-glycerol-phosphate synthase; forms bifunctional hetero-oligomeric anthranilate	NM_001179776	YKL211C	853669	P00937	0.00385665	0.0417511	1.17485	1.17485	T up vs C	25.7372	0.0926454	0.0179984	1
1771078_at	S000000589	FRM2	Type II nitroreductase, using NADH as reductant; mutants are defective in fatty acid me	NM_001178713	YCL026C-A	850332	P37261	0.00386722	0.0417521	1.9193	1.9193	T up vs C	25.7044	1.5166	0.295009	1
1777382_at	S000002315	CMR1	DNA-binding protein with preference for UV-damaged DNA; protein sequence contains three	NM_001180216	YDL156W	851399	Q12510	0.00387135	0.0417521	0.702497	-1.42349	T down vs C	25.6917	0.444901	0.0865846	1
1771233_at	S000002262	QRI7	Highly conserved mitochondrial protein, essential for t6A modification of mitochondrial	NM_001180163	YDL104C	851454	P43122	0.00391343	0.0420596	0.652986	-1.53143	T down vs C	25.5627	0.648124	0.126771	1
1777277_at	S000002675	CIA1	Component of cytosolic iron-sulfur protein assembly (CIA) machinery; acts at a late ste	NM_001180575	YDR267C	851860	Q05583	0.00391457	0.0420596	0.683511	-1.46304	T down vs C	25.5592	0.51662	0.101064	1
1772307_at	S000004478	PPZ1	Serine/threonine protein phosphatase Z, isoform of Ppz2p; involved in regulation of pot	NM_001182374	YML016C	854992	P26570	0.00393098	0.0421566	1.21418	1.21418	T up vs C	25.5095	0.134385	0.0263403	1
1778414_at	S000003478	BRF1	TFIIIB B-related factor, one of three subunits of RNA polymerase III transcription init	NM_001181375	YGR246C	853161	P29056	0.00394029	0.0421774	0.567053	-1.7635	T down vs C	25.4814	1.14831	0.225324	1
1780186_at	S000004157	RPS31	Fusion protein cleaved to yield ribosomal protein S31 and ubiquitin; ubiquitin may faci	NM_001182054	YLR167W	850864	E9PA11 /// P05759	0.00396337	0.0422324	1.12418	1.12418	T up vs C	25.4121	0.0488875	0.00961893	1
1774561_at	S000004135	RMP1	Subunit of RNase MRP, which processes pre-rRNA and has a role in cell cycle-regulated d	NM_001182032	YLR145W	850837	Q12530	0.00397238	0.0422324	0.638323	-1.56661	T down vs C	25.3852	0.71904	0.141626	1
1777244_at	S000001948	RPN12	Subunit of the 19S regulatory particle of the 26S proteasome lid; synthetically lethal	NM_001180017	YFR052W	850613	P32496	0.00397424	0.0422324	1.35152	1.35152	T up vs C	25.3797	0.323766	0.0637844	1
1774288_at	S000002461	CDC34	Ubiquitin-conjugating enzyme (E2); catalytic subunit of SCF ubiquitin-protein ligase co	NM_001180362	YDR054C	851624	P14682	0.00397521	0.0422324	1.23939	1.23939	T up vs C	25.3768	0.164346	0.0323812	1
1771493_at	S000001377	NUP159	FG-nucleoporin component of central core of the nuclear pore complex (NPC); also part o	NM_001179463	YIL115C	854691	P40477	0.00398854	0.0422324	0.831772	-1.20225	T down vs C	25.3372	0.121059	0.0238896	1
1776673_at	S000004981	NCE103	Carbonic anhydrase; metalloenzyme that catalyzes CO2 hydration to bicarbonate, which is	NM_001182875	YNL036W	855692	P53615	0.00398977	0.0422324	1.53986	1.53986	T up vs C	25.3336	0.664938	0.131236	1
1779099_at	S000004085	IOC2	Member of a complex (Isw1b) with Isw1p and Ioc4p that exhibits nucleosome-stimulated AT	NM_001181982	YLR095C	850784	Q12072	0.00401495	0.0423976	0.703634	-1.42119	T down vs C	25.2594	0.440834	0.0872615	1
1779490_at	S000004523	SML1	Ribonucleotide reductase inhibitor; involved in regulating dNTP production; regulated b	NM_001182417	YML058W	854945	Q04964	0.0040225	0.0423976	1.59845	1.59845	T up vs C	25.2373	0.784954	0.155515	1
1775757_at	S000002217	RAD59	Protein involved DNA double-strand break repair; repairs breaks in DNA during vegetativ	NM_001180118	YDL059C	851500	Q12223	0.00403145	0.0423976	0.553871	-1.80547	T down vs C	25.2111	1.24551	0.247017	1
1774987_at	S000003094	SCS3	Protein required for inositol prototrophy; required for normal ER membrane biosynthesis	NM_001180991	YGL126W	852751	P53012	0.00405129	0.0423976	3.03384	3.03384	T up vs C	25.1534	4.39485	0.87361	1
1772928_at	S000004088	CHA4	DNA binding transcriptional activator, mediates serine/threonine activation of the cata	NM_001181985	YLR098C	850787	P43634	0.00405739	0.0423976	0.640495	-1.56129	T down vs C	25.1357	0.708196	0.140874	1
1771782_at	S000007232	STF1	Protein involved in regulation of the mitochondrial F1F0-ATP synthase; Stf1p and Stf2p	NM_001184325	YDL130W-A	851426	P01098	0.00406275	0.0423976	1.58555	1.58555	T up vs C	25.1203	0.758056	0.150885	1
1778567_at	S000002828	HKR1	Mucin family member that functions as an osmosensor in the Sho1p-mediated HOG pathway w	NM_001180728	YDR420W	852030	P41809	0.00406668	0.0423976	0.54267	-1.84274	T down vs C	25.1089	1.33314	0.265471	1
1772068_at	S000003899	IML1	GTPase-activating protein (GAP), subunit of SEA and Iml1p complexes; SEA (Seh1-associat	NM_001181796	YJR138W	853603	P47170	0.00406919	0.0423976	0.813367	-1.22946	T down vs C	25.1017	0.152258	0.0303283	1
1779628_at	S000002440	MRH1	Protein that localizes primarily to the plasma membrane; also found at the nuclear enve	NM_001180341	YDR033W	851597	Q12117	0.00407213	0.0423976	1.92071	1.92071	T up vs C	25.0932	1.52003	0.302877	1
1777350_at	S000000056	BDH1	NAD-dependent (R,R)-butanediol dehydrogenase, catalyzes oxidation of (R,R)-2,3-butanedi	NM_001178202	YAL060W	851239	P39714	0.00410087	0.0426193	1.37421	1.37421	T up vs C	25.0109	0.360547	0.0720778	1
1777222_at	S000000352	YSW1	Protein required for normal prospore membrane formation; interacts with Gip1p, which is	NM_001178496	YBR148W	852445	P38280	0.00411162	0.0426534	0.495684	-2.01742	T down vs C	24.9804	1.75744	0.351764	1
1775057_at	S000006108	MF(ALPHA)1	Mating pheromone alpha-factor, made by alpha cells; interacts with mating type a cells	NM_001184001	YPL187W	855914	E9P9W0 /// P01149	0.00413648	0.0428335	2.97931	2.97931	T up vs C	24.9101	4.25239	0.853547	1
1773904_at	S000007618	MIM2	Mitochondrial protein required for outer membrane protein import; involved in import of	NM_001184484	YLR099W-A	850789	Q3E798	0.00416892	0.0429701	0.533897	-1.87302	T down vs C	24.8193	1.40518	0.283082	1
1778042_at	S000004664	SAM37	Component of the Sorting and Assembly Machinery (SAM or TOB complex) of the mitochondri	NM_001182558	YMR060C	855082	P50110	0.00417392	0.0429701	0.681498	-1.46736	T down vs C	24.8054	0.524658	0.105755	1
1773656_at	S000000561	PEX34	Peroxisomal integral membrane protein that regulates peroxisome populations; interacts	NM_001178700	YCL056C	850302	P25584	0.00417821	0.0429701	0.584011	-1.7123	T down vs C	24.7935	1.03212	0.208144	1
1778733_at	S000000483	PAF1	Component of the Paf1p complex involved in transcription elongation; binds to and modul	NM_001178627	YBR279W	852582	P38351	0.00417974	0.0429701	0.689316	-1.45071	T down vs C	24.7892	0.493908	0.0996215	1
1771422_at	S000002205	SIT4	Type 2A-related serine-threonine phosphatase that functions in the G1/S transition of t	NM_001180106	YDL047W	851513	P20604	0.00419541	0.0430538	1.3055	1.3055	T up vs C	24.7459	0.253575	0.0512358	1
1770079_at	S000005344	YNR061C	Protein of unknown function; relocalizes from vacuole to cytoplasm upon DNA replication	NM_001183238	YNR061C	855798	P53747	0.00421545	0.0431819	1.37002	1.37002	T up vs C	24.6908	0.353644	0.0716146	1
1772412_at	S000000021	PMT2	Protein O-mannosyltransferase of the ER membrane; transfers mannose residues from dolic	NM_001178168	YAL023C	851210	P31382	0.00426159	0.0435765	1.53094	1.53094	T up vs C	24.5653	0.647156	0.131722	1
1770056_at	S000005505	CTR9	Component of the Paf1p complex involved in transcription elongation; binds to and modul	NM_001183399	YOL145C	854020	P89105	0.00430741	0.0438355	0.498713	-2.00516	T down vs C	24.4425	1.72706	0.35329	1
1780059_at	S000004714	ILV2	Acetolactate synthase, catalyses the first common step in isoleucine and valine biosynt	NM_001182608	YMR108W	855135	P07342	0.00431084	0.0438355	1.30918	1.30918	T up vs C	24.4334	0.258965	0.052994	1
1775670_at	S000004677	IRC21	Putative protein of unknown function; may be involved in resistance to carboplatin and	NM_001182571	YMR073C	855095	Q04772	0.00431478	0.0438355	1.39954	1.39954	T up vs C	24.4229	0.40316	0.0825372	1
1770791_at	S000005207	YIF1	Integral membrane protein required for the fusion of ER-derived COPII transport vesicle	NM_001183101	YNL263C	855458	P53845	0.0043176	0.0438355	1.46091	1.46091	T up vs C	24.4155	0.512673	0.104989	1
1776630_at	S000003386	GTO1	Omega-class glutathione transferase; induced under oxidative stress; putative peroxisom	NM_001181283	YGR154C	853058	P48239	0.00432861	0.0438694	0.650329	-1.53768	T down vs C	24.3863	0.660584	0.135441	1
1778569_at	S000006431	YOR008C-A	Putative protein of unknown function, includes a potential transmembrane domain; deleti	NM_001184305	YOR008C-A	854171	Q3E7B9	0.00434905	0.0439717	0.682891	-1.46436	T down vs C	24.3325	0.519087	0.106665	1
1773044_at	S000004045	SPT8	Subunit of the SAGA transcriptional regulatory complex but not present in SAGA-like com	NM_001181942	YLR055C	850744	P38915	0.00435409	0.0439717	0.727121	-1.37529	T down vs C	24.3193	0.362322	0.0744927	1
1774000_s_at	S000002404 /// S000003919	HXT15 /// HXT16	Protein of unknown function with similarity to hexose transporter family members, expre	NM_001180305 /// NM_001181816	YDL245C	851352 /// 853623	P54854 /// P47185	0.00439136	0.0442268	1.28948	1.28948	T up vs C	24.2223	0.230629	0.0476068	1
1778700_at	S000003261	ERV1	Flavin-linked sulfhydryl oxidase of the mitochondrial IMS; N-terminus is an intrinsical	NM_001181158	YGR029W	852916	P27882	0.00439583	0.0442268	1.32423	1.32423	T up vs C	24.2107	0.281395	0.0581137	1
1778794_at	S000004332	RPP0	Conserved ribosomal protein P0 of the ribosomal stalk; involved in interaction between	NM_001182229	YLR340W	851052	P05317	0.00441029	0.0442268	1.5173	1.5173	T up vs C	24.1734	0.620243	0.12829	1
1776407_at	S000002989	ALK1	Protein kinase; accumulation and phosphorylation are periodic during the cell cycle; ph	NM_001180886	YGL021W	852863	P43633	0.00443484	0.0442268	1.7354	1.7354	T up vs C	24.1105	1.0842	0.22484	1
1778702_at	S000006237	HTS1	Cytoplasmic and mitochondrial histidine tRNA synthetase; efficient mitochondrial locali	NM_001184130	YPR033C	856145	P07263	0.00444243	0.0442268	1.24404	1.24404	T up vs C	24.0912	0.170141	0.0353119	1
1770742_at	S000005529	YSP3	Putative precursor to the subtilisin-like protease III; YSP3 has a paralog, PRB1, that	NM_001183422	YOR003W	854164	P25036	0.00444848	0.0442268	1.36819	1.36819	T up vs C	24.0758	0.35066	0.0728242	1
1770372_at	S000004171	VTA1	Multivesicular body (MVB) protein involved in endosomal protein sorting; regulates Vps4	NM_001182068	YLR181C	850878	Q06263	0.00444975	0.0442268	0.668314	-1.4963	T down vs C	24.0726	0.579477	0.120361	1
1773996_at	S000003227	VEL1	Protein of unknown function; highly induced in zinc-depleted conditions and has increas	NM_001181124	YGL258W	852634	P53058	0.00445372	0.0442268	0.575527	-1.73754	T down vs C	24.0625	1.08905	0.226297	1
1775820_at	S000003297	VHT1	High-affinity plasma membrane H+-biotin (vitamin H) symporter; mutation results in fatt	NM_001181194	YGR065C	852956	E9P9A7 /// P53241	0.00445549	0.0442268	0.590483	-1.69353	T down vs C	24.058	0.990255	0.205806	1
1773529_at	S000000633	PHO87	Low-affinity inorganic phosphate (Pi) transporter; involved in activation of PHO pathwa	NM_001178751	YCR037C	850403	P25360	0.00446103	0.0442268	1.45445	1.45445	T up vs C	24.0439	0.500771	0.104137	1
1769935_at	S000003950	ISA1	Protein required for maturation of mitochondrial [4Fe-4S] proteins; functions in a comp	NM_001181847	YLL027W	850632	Q07821	0.00446992	0.0442268	1.30493	1.30493	T up vs C	24.0215	0.252745	0.0526081	1
1770554_at	S000004585	NAB6	Putative RNA-binding protein that associates with mRNAs encoding cell wall proteins in	NM_001182479	YML117W	854922	Q03735	0.00447222	0.0442268	0.65923	-1.51692	T down vs C	24.0157	0.619503	0.128979	1
1777386_at	S000000673	PAT1	Deadenylation-dependent mRNA-decapping factor; also required for faithful chromosome tr	NM_001178786	YCR077C	850440	P25644	0.00447994	0.0442268	1.56489	1.56489	T up vs C	23.9962	0.715539	0.149094	1
1772456_at	S000001475	IRC24	Putative benzil reductase;(GFP)-fusion protein localizes to the cytoplasm and is induce	NM_001179558	YIR036C	854854	P40580	0.00451523	0.0444984	0.879612	-1.13687	T down vs C	23.9079	0.0587104	0.0122785	1
1772043_at	S000002394	YPD1	Phosphorelay intermediate protein, phosphorylated by the plasma membrane sensor Sln1p i	NM_001180295	YDL235C	851363	Q07688	0.00453082	0.0445751	1.67677	1.67677	T up vs C	23.8692	0.953214	0.199675	1
1777417_at	S000002697	RTT103	Protein that interacts with exonuclease Rat1p and Rai1p and plays a role in transcripti	NM_001180597	YDR289C	851884	Q05543	0.00458068	0.0448609	0.653601	-1.52999	T down vs C	23.7466	0.645264	0.135865	1
1773094_at	S000000285	SPT7	Subunit of the SAGA transcriptional regulatory complex, involved in proper assembly of	NM_001178429	YBR081C	852373	P35177	0.0045821	0.0448609	0.73128	-1.36747	T down vs C	23.7431	0.349468	0.0735935	1
1773500_at	S000005538	YOR012W	Putative protein of unknown function	NM_001183431	YOR012W	854177	Q12351	0.00459288	0.0448609	1.45391	1.45391	T up vs C	23.7169	0.499772	0.105362	1
1780147_at	S000003112	ROG1	Protein with putative serine active lipase domain; ROG1 has a paralog, YDL109C, that ar	NM_001181009	YGL144C	852733	P53118	0.0045988	0.0448609	0.537569	-1.86023	T down vs C	23.7025	1.37465	0.28998	1
1775608_at	S000000750	RIP1	Ubiquinol-cytochrome-c reductase, a Rieske iron-sulfur protein of the mitochondrial cyt	NM_001178839	YEL024W	856689	P08067	0.00459911	0.0448609	1.39241	1.39241	T up vs C	23.7018	0.391012	0.0824859	1
1778906_at	S000005412	SPE2	S-adenosylmethionine decarboxylase, required for the biosynthesis of spermidine and spe	NM_001183306	YOL052C	854105	P21182	0.00461273	0.0449143	1.39096	1.39096	T up vs C	23.6688	0.388554	0.0820814	1
1771526_at	S000006053	COX11	Mitochondrial inner membrane protein required for delivery of copper to the Cox1p subun	NM_001183946	YPL132W	855971	P19516	0.0046203	0.0449143	1.614	1.614	T up vs C	23.6505	0.817684	0.172868	1
1771881_at	S000001897	LOC1	Nuclear protein involved in asymmetric localization of ASH1 mRNA; binds double-stranded	NM_001179966	YFR001W	850551	P43586	0.00463781	0.0449745	0.691376	-1.44639	T down vs C	23.6084	0.486017	0.102933	1
1775374_at	S000004705	YMR099C	Glucose-6-phosphate 1-epimerase (hexose-6-phosphate mutarotase), likely involved in car	NM_001182599	YMR099C	855125	Q03161	0.00464695	0.0449745	1.3257	1.3257	T up vs C	23.5865	0.283631	0.0601257	1
1772903_at	S000005560	AKR2	Ankyrin repeat-containing protein; member of a family of putative palmitoyltransferases	NM_001183453	YOR034C	854199	Q12013	0.00465009	0.0449745	0.745619	-1.34117	T down vs C	23.579	0.307445	0.0651945	1
1772394_at	S000004587	NGL3	3'-5' exonuclease specific for poly-A RNAs; has a domain similar to a magnesium-depende	NM_001182481	YML118W	854921	Q03210	0.00466847	0.0450759	0.380872	-2.62555	T down vs C	23.5353	3.32467	0.706318	1
1776933_at	S000006123	AFT2	Iron-regulated transcriptional activator; activates genes involved in intracellular iro	NM_001184016	YPL202C	855899	Q08957	0.00469033	0.0451776	0.73492	-1.36069	T down vs C	23.4835	0.338467	0.0720649	1
1779817_at	S000006261	BRR1	snRNP protein component of spliceosomal snRNPs, required for pre-mRNA splicing and snRN	NM_001184154	YPR057W	856170	Q99177	0.0046948	0.0451776	0.606634	-1.64844	T down vs C	23.4729	0.89141	0.18988	1
1776724_at	S000004228	FAR10	Protein involved in recovery from cell cycle arrest in response to pheromone; in a Far1	NM_001182125	YLR238W	850939	Q06001	0.00471061	0.0452296	0.60834	-1.64382	T down vs C	23.4358	0.88142	0.18805	1
1779404_at	S000003597	NUP82	Linker nucleoporin component of the nuclear pore complex (NPC); also part of the NPC cy	NM_001181494	YJL061W	853385	P40368	0.00472957	0.0452296	0.745788	-1.34086	T down vs C	23.3914	0.306972	0.0656163	1
1769557_at	S000004829	SKY1	SR protein kinase (SRPK) involved in regulating proteins involved in mRNA metabolism an	NM_001182723	YMR216C	855256	Q03656	0.00473177	0.0452296	1.53264	1.53264	T up vs C	23.3863	0.650541	0.139086	1
1771475_at	S000002798	UBA2	Subunit of a heterodimeric nuclear SUMO activating enzyme (E1) with Aos1p; activates Sm	NM_001180698	YDR390C	851998	P52488	0.00473448	0.0452296	0.775361	-1.28972	T down vs C	23.38	0.23097	0.0493948	1
1769346_at	S000005368	COQ10	Coenzyme Q (ubiquinone) binding protein, functions in the delivery of Q<sub>6</sub> to	NM_001183262	YOL008W	854154	Q08058	0.00473978	0.0452296	1.45217	1.45217	T up vs C	23.3676	0.496583	0.106254	1
1776773_at	S000002418	SNQ2	Plasma membrane ATP-binding cassette (ABC) transporter, multidrug transporter involved	NM_001180319	YDR011W	851574	P32568	0.00477262	0.0454591	1.59874	1.59874	T up vs C	23.2916	0.78555	0.168633	1
1778389_at	S000003428	FYV8	Protein of unknown function, required for survival upon exposure to K1 killer toxin	NM_001181325	YGR196C	853110	P46949	0.00478562	0.0454591	0.643665	-1.5536	T down vs C	23.2617	0.692587	0.148868	1
1774354_at	S000005413	DDR2	Multi-stress response protein; expression is activated by a variety of xenobiotic agent	NM_001183307	YOL052C-A	854104	P89113	0.00478768	0.0454591	2.0611	2.0611	T up vs C	23.257	1.86637	0.401249	1
1769645_at	S000004673	NAT4	N alpha-acetyl-transferase, involved in acetylation of the N-terminal residues of histo	NM_001182567	YMR069W	855091	Q04751	0.00480153	0.0454845	2.64869	2.64869	T up vs C	23.2253	3.3854	0.728816	1
1774843_at	S000002641	RTN1	Reticulon protein; stabilizes membrane curvature; involved in nuclear pore assembly and	NM_001180541	YDR233C	851819	Q04947	0.00481421	0.0454845	1.30206	1.30206	T up vs C	23.1964	0.248587	0.0535829	1
1776473_at	S000003241	SEC9	t-SNARE protein important for fusion of secretory vesicles with the plasma membrane; si	NM_001181138	YGR009C	852892	P40357	0.00481423	0.0454845	0.605606	-1.65124	T down vs C	23.1964	0.89747	0.19345	1
1775424_at	S000001870	EPL1	Subunit of NuA4, an essential histone H4/H2A acetyltransferase complex; conserved regio	NM_001179942	YFL024C	850520	P43572	0.00485829	0.0455394	0.625597	-1.59847	T down vs C	23.0968	0.785	0.169937	1
1773966_at	S000005037	YPT53	Stress-induced Rab family GTPase; required for vacuolar protein sorting and endocytosis	NM_001182931	YNL093W	855631	Q7LMB1 /// P36019	0.00486191	0.0455394	0.425723	-2.34895	T down vs C	23.0886	2.60205	0.56349	1
1776434_at	S000000139	ECM13	Non-essential protein of unknown function; induced by treatment with 8-methoxypsoralen	NM_001178283	YBL043W	852237	P38195	0.0048692	0.0455394	1.50271	1.50271	T up vs C	23.0723	0.591824	0.128254	1
1777041_at	S000000834	FIR1	Protein involved in 3' mRNA processing, interacts with Ref2p; potential Cdc28p substrat	NM_001178923	YER032W	856754	P40020	0.00487142	0.0455394	0.755757	-1.32318	T down vs C	23.0673	0.279808	0.0606502	1
1779601_at	S000001242	AIM46	Putative protein of unknown function; the authentic, non-tagged protein is detected in	NM_001179330	YHR199C	856606	P38885	0.00487616	0.0455394	1.86072	1.86072	T up vs C	23.0567	1.37582	0.298355	1
1771183_at	S000004815	ERG2	C-8 sterol isomerase, catalyzes the isomerization of the delta-8 double bond to the del	NM_001182709	YMR202W	855242	P32352	0.00488015	0.0455394	1.52729	1.52729	T up vs C	23.0478	0.639932	0.138827	1
1779842_at	S000005565	CKB2	Beta' regulatory subunit of casein kinase 2 (CK2), a Ser/Thr protein kinase with roles	NM_001183458	YOR039W	854204	P38930	0.00488636	0.0455394	1.261	1.261	T up vs C	23.034	0.191895	0.0416548	1
1777171_at	S000007586	YAL044W-A	Putative protein of unknown function; similar to S. pombe uvi31 which is a putative DNA	NM_001184453	YAL044W-A	851252	Q3E793	0.00488647	0.0455394	0.757828	-1.31956	T down vs C	23.0337	0.274366	0.0595574	1
1776347_at	S000004826	CEF1	Essential splicing factor; associated with Prp19p and the spliceosome, contains an N-te	NM_001182720	YMR213W	855253	Q03654	0.00490685	0.0455394	0.678643	-1.47353	T down vs C	22.9884	0.536211	0.116626	1
1779265_at	S000000275	YBR071W	Protein of unknown function found in the cytoplasm and bud neck; mRNA expression may be	NM_001178419	YBR071W	852363	P38243	0.0049123	0.0455394	0.769505	-1.29954	T down vs C	22.9764	0.244939	0.0533025	1
1770697_at	S000005616	PTC5	Mitochondrial type 2C protein phosphatase (PP2C) involved in regulation of pyruvate deh	NM_001183509	YOR090C	854257	Q12511	0.00491253	0.0455394	0.647675	-1.54398	T down vs C	22.9759	0.673199	0.146501	1
1773431_at	S000004598	COX14	Mitochondrial membrane protein, involved in translational regulation of Cox1p and assem	NM_001182492	YML129C	854910	P39103	0.00491564	0.0455394	1.4136	1.4136	T up vs C	22.969	0.427503	0.0930609	1
1770044_at	S000004593	TUB3	Alpha-tubulin; associates with beta-tubulin (Tub2p) to form tubulin dimer, which polyme	NM_001182487	YML124C	854915	P09734	0.00493891	0.0456208	1.42007	1.42007	T up vs C	22.9177	0.438852	0.095745	1
1773582_at	S000003165	MDS3	Putative component of the TOR regulatory pathway; negative regulator of early meiotic g	NM_001181062	YGL197W	852678	P53094	0.00494039	0.0456208	0.550912	-1.81517	T down vs C	22.9145	1.2682	0.276725	1
1776262_at	S000002807	HPT1	Dimeric hypoxanthine-guanine phosphoribosyltransferase, catalyzes the transfer of the p	NM_001180707	YDR399W	852008	Q04178	0.00496329	0.0457017	1.35545	1.35545	T up vs C	22.8644	0.330041	0.0721734	1
1770583_at	S000002761	TRR1	Cytoplasmic thioredoxin reductase; key regulatory enzyme that determines the redox stat	NM_001180661	YDR353W	851955	P29509	0.00498409	0.0457017	0.84436	-1.18433	T down vs C	22.8192	0.102121	0.022376	1
1777086_at	S000003933	PSR1	Plasma membrane associated protein phosphatase; involved in the general stress response	NM_001181830	YLL010C	850650	Q07800	0.00498607	0.0457017	1.40811	1.40811	T up vs C	22.8149	0.417948	0.0915953	1
1779165_s_at	S000000067 /// S000000940 /// S000002147 /// S000002155 /// S000003788 /// S000003790 /	YAR009C /// YBL005W-B /// YBR012W-B /// YER138C /// YGR027W-B /// YGR161C-D /// YJR027W /// YJR029W /// YLR157C-B /// YML039W /// YMR045C /// YNL284C-B /// YOL103W-B /// YOR142W-B /// YPL257W-B	Retrotransposon TYA Gag and TYB Pol genes; in YARCTY1-1 TYB is mutant and probably non-	NM_001178213 /// NM_001179028 /// NM_001180048 /// NM_001180056 /// NM_001181685 /// NM	YAR009C	850853 /// 851268 /// 852280 /// 852299 /// 852913 /// 853068 /// 853484 /// 853486 ///	D2XNB0 /// E9PAE3 /// D2XNR5 /// D2XNA7 /// P0C2I5 /// O13527 /// Q12490 /// Q12193 ///	0.00499447	0.0457017	2.21225	2.21225	T up vs C	22.7967	2.24948	0.493379	1
1779962_at	S000004747	RIM11	Protein kinase; required for signal transduction during entry into meiosis; promotes th	NM_001182641	YMR139W	855170	P38615	0.00499521	0.0457017	1.12176	1.12176	T up vs C	22.7951	0.0471028	0.0103318	1
1772010_at	S000000605	PGK1	3-phosphoglycerate kinase, catalyzes transfer of high-energy phosphoryl groups from the	NM_001178725	YCR012W	850370	P00560	0.00499712	0.0457017	1.40869	1.40869	T up vs C	22.791	0.418949	0.091911	1
1777060_at	S000002250	SRP14	Signal recognition particle (SRP) subunit, interacts with the RNA component of SRP to f	NM_001180151	YDL092W	851466	P38985	0.00503587	0.0459767	1.68238	1.68238	T up vs C	22.7078	0.965582	0.21261	1
1779214_at	S000001556	LHS1	Molecular chaperone of the endoplasmic reticulum lumen, involved in polypeptide translo	NM_001179639	YKL073W	853789	P36016	0.00504726	0.0459767	0.696339	-1.43608	T down vs C	22.6835	0.467362	0.103018	1
1775484_at	S000000597	YCP4	Protein of unknown function, has sequence and structural similarity to flavodoxins; pre	NM_001178717	YCR004C	850360	P25349	0.00506551	0.0459767	1.41553	1.41553	T up vs C	22.6447	0.43087	0.0951371	1
1778216_at	S000002216	USO1	Essential protein involved in the vesicle-mediated ER to Golgi transport step of secret	NM_001180117	YDL058W	851501	P25386	0.00507294	0.0459767	0.641432	-1.55901	T down vs C	22.629	0.70356	0.155455	1
1777753_at	S000000869	RGI1	Protein of unknown function; involved in energy metabolism under respiratory conditions	NM_001178958	YER067W	856797	P40043	0.00507886	0.0459767	1.2033	1.2033	T up vs C	22.6165	0.122211	0.0270181	1
1774326_at	S000003638	MEF2	Mitochondrial elongation factor involved in translational elongation	NM_001181535	YJL102W	853342	P39677	0.00508866	0.0459767	0.840362	-1.18996	T down vs C	22.5958	0.107931	0.0238829	1
1779684_at	S000005960	YPL039W	Putative protein of unknown function; YPL039W is not an essential gene	NM_001183853	YPL039W	856068	Q03080	0.00509453	0.0459767	1.66581	1.66581	T up vs C	22.5835	0.929197	0.205725	1
1769345_at	S000005563	CYC2	Mitochondrial peripheral inner membrane protein, contains a FAD cofactor in a domain ex	NM_001183456	YOR037W	854202	P38909	0.00509551	0.0459767	0.778536	-1.28446	T down vs C	22.5814	0.223611	0.0495121	1
1778591_at	S000005327	AGA1	Anchorage subunit of a-agglutinin of a-cells; highly O-glycosylated protein with N-term	NM_001183221	YNR044W	855780	P32323	0.00510257	0.0459767	0.563086	-1.77593	T down vs C	22.5666	1.17692	0.260765	1
1776877_at	S000002430	SES1	Cytosolic seryl-tRNA synthetase, class II aminoacyl-tRNA synthetase that aminoacylates	NM_001180331	YDR023W	851587	P07284	0.00510763	0.0459767	1.20216	1.20216	T up vs C	22.556	0.120956	0.0268123	1
1769740_at	S000002525	APC4	Subunit of the Anaphase-Promoting Complex/Cyclosome (APC/C); APC/C is a ubiquitin-prote	NM_001180426	YDR118W	851696	Q04601	0.00512023	0.0460176	0.771328	-1.29646	T down vs C	22.5297	0.240535	0.0533819	1
1776088_at	S000005292	NRM1	Transcriptional co-repressor of MBF (MCB binding factor)-regulated gene expression; Nrm	NM_001183186	YNR009W	855743	P53718	0.00514428	0.0461612	0.59883	-1.66992	T down vs C	22.4796	0.938187	0.208675	1
1778792_at	S000005968	SGF11	Integral subunit of SAGA histone acetyltransferase complex, regulates transcription of	NM_001183861	YPL047W	856060	Q03067	0.00515292	0.0461663	1.62595	1.62595	T up vs C	22.4617	0.843088	0.187672	1
1772414_at	S000004289	YHC1	Component of the U1 snRNP complex required for pre-mRNA splicing; putative ortholog of	NM_001182186	YLR298C	851005	Q05900	0.00516866	0.0461802	0.703265	-1.42194	T down vs C	22.4292	0.442151	0.0985659	1
1779296_at	S000003444	SLI1	N-acetyltransferase, confers resistance to the sphingolipid biosynthesis inhibitor myri	NM_001181341	YGR212W	853126	P53304	0.00517064	0.0461802	0.599087	-1.66921	T down vs C	22.4252	0.936621	0.208833	1
1778237_at	S000005824	MUM3	Protein of unknown function involved in the organization of the outer spore wall layers	NM_001183717	YOR298W	854473	Q08750	0.00518694	0.0462536	1.5489	1.5489	T up vs C	22.3917	0.683084	0.152531	1
1779155_at	S000001737	SET3	Defining member of the SET3 histone deacetylase complex which is a meiosis-specific rep	NM_001179819	YKR029C	853900	P36124	0.00520992	0.0463111	0.673938	-1.48382	T down vs C	22.3447	0.555628	0.124331	1
1769767_at	S000001394	CSM2	Component of the Shu complex, which promotes error-free DNA repair; Shu complex mediate	NM_001179480	YIL132C	854674	P40465	0.00521745	0.0463111	0.725673	-1.37803	T down vs C	22.3294	0.366868	0.0821491	1
1778437_at	S000002492	AFR1	Protein required for pheromone-induced projection (shmoo) formation; regulates septin a	NM_001180393	YDR085C	851658	P33304	0.00523085	0.0463111	1.56343	1.56343	T up vs C	22.3022	0.712565	0.159752	1
1773426_at	S000005242	CLA4	Cdc42p-activated signal transducing kinase; member of the PAK (p21-activated kinase) fa	NM_001183136	YNL298W	855418	P48562	0.00523666	0.0463111	1.36552	1.36552	T up vs C	22.2904	0.346299	0.0776788	1
1778592_at	S000004433	RPS1A	Ribosomal protein 10 (rp10) of the small (40S) subunit; homologous to mammalian ribosom	NM_001182329	YLR441C	851162	P33442	0.00523704	0.0463111	1.39595	1.39595	T up vs C	22.2897	0.397025	0.0890601	1
1769591_at	S000000063	NUP60	FG-nucleoporin component of central core of the nuclear pore complex (NPC); contributes	NM_001178209	YAR002W	851263	P39705	0.005242	0.0463111	0.827061	-1.2091	T down vs C	22.2797	0.12864	0.0288695	1
1772995_at	S000005715	IES4	Component of the INO80 chromatiin remodeling complex and target of the Mec1p/Tel1p DNA	NM_001183608	YOR189W	854361	Q08561	0.00526649	0.0464542	1.34243	1.34243	T up vs C	22.2304	0.309414	0.0695926	1
1772547_at	S000002820	RRP17	Component of the pre-60S pre-ribosomal particle; required for cell viability under stan	NM_001180720	YDR412W	852021	Q04031	0.00527445	0.0464542	0.486875	-2.05392	T down vs C	22.2144	1.84839	0.416035	1
1778352_at	S000004527	MFT1	Subunit of the THO complex, which is a nuclear complex comprised of Hpr1p, Mft1p, Rlr1p	NM_001182421	YML062C	854940	P33441	0.00528329	0.0464604	0.553509	-1.80665	T down vs C	22.1967	1.24827	0.281183	1
1770436_at	S000004532	ERV41	Protein localized to COPII-coated vesicles, forms a complex with Erv46p; involved in th	NM_001182426	YML067C	854935	Q04651	0.00531723	0.0466034	0.719207	-1.39042	T down vs C	22.1292	0.387633	0.0875839	1
1778729_at	S000000077	YAR029W	Member of DUP240 gene family but contains no transmembrane domains; green fluorescent p	NM_001178223	YAR029W	851281	Q70CG3 /// E9P8L5 /// E9P8L0 /// E9P8K5 /// E9P8K2 /// E9P8J7 /// E9P8J0 /// P39549	0.00532049	0.0466034	0.612727	-1.63205	T down vs C	22.1228	0.856117	0.193492	1
1769860_at	S000006439	HTL1	Component of the RSC chromatin remodeling complex; RSC functions in transcriptional reg	NM_001184313	YCR020W-B	850384	Q9URQ5	0.00533149	0.0466034	0.625294	-1.59925	T down vs C	22.1011	0.786622	0.17796	1
1769785_at	S000000003	EFB1	Translation elongation factor 1 beta; stimulates nucleotide exchange to regenerate EF-1	NM_001178150	YAL003W	851260	P32471	0.00533215	0.0466034	1.64632	1.64632	T up vs C	22.0998	0.886824	0.200641	1
1779976_at	S000001382	QDR1	Multidrug transporter of the major facilitator superfamily; member of the 12-spanner dr	NM_001179468	YIL120W	854686	P40475	0.00535628	0.0467428	0.70164	-1.42523	T down vs C	22.0523	0.44798	0.101572	1
1776731_at	S000000327	TFC1	One of six subunits of the RNA polymerase III transcription initiation factor complex (	NM_001178471	YBR123C	852421	P32367	0.00536656	0.0467611	0.581395	-1.72	T down vs C	22.0322	1.04943	0.238157	1
1777603_at	S000001943	BNA6	Quinolinate phosphoribosyl transferase, required for the de novo biosynthesis of NAD fr	NM_001180012	YFR047C	850608	P43619	0.00538462	0.0467802	1.35548	1.35548	T up vs C	21.997	0.330078	0.0750278	1
1779950_at	S000002650	AMD2	Putative amidase	NM_001180550	YDR242W	851829	P22580	0.00539183	0.0467802	0.71388	-1.40079	T down vs C	21.983	0.405317	0.0921886	1
1778706_at	S000005285	ATO2	Putative transmembrane protein involved in export of ammonia; ammonia is a starvation s	NM_001183179	YNR002C	855736	P32907	0.0054015	0.0467802	1.82392	1.82392	T up vs C	21.9643	1.28873	0.29337	1
1776526_at	S000005046	POL1	Catalytic subunit of the DNA polymerase I alpha-primase complex, required for the initi	NM_001182940	YNL102W	855621	E9P9B5 /// P13382	0.00540643	0.0467802	0.659612	-1.51604	T down vs C	21.9547	0.617783	0.140695	1
1773378_at	S000000792	HPA3	D-Amino acid N-acetyltransferase, catalyzes N-acetylation of D-amino acids through orde	NM_001178881	YEL066W	856642	P39979	0.00540967	0.0467802	1.2794	1.2794	T up vs C	21.9485	0.216615	0.0493462	1
1773138_at	S000006394	RPC82	RNA polymerase III subunit C82	NM_001184287	YPR190C	856320	P32349	0.00543353	0.0468576	1.30492	1.30492	T up vs C	21.9025	0.252731	0.0576945	1
1778504_at	S000006240	VMA13	Subunit H of the eight-subunit V1 peripheral membrane domain of the vacuolar H+-ATPase	NM_001184133	YPR036W	856148	P41807	0.00544448	0.0468576	1.24769	1.24769	T up vs C	21.8815	0.174738	0.0399282	1
1771602_at	S000003140	NUP49	FG-nucleoporin component of central core of the nuclear pore complex (NPC); contributes	NM_001181037	YGL172W	852703	Q02199	0.00544841	0.0468576	0.890176	-1.12337	T down vs C	21.874	0.0482908	0.0110384	1
1777629_at	S000004443	LEU3	Zinc-knuckle transcription factor, repressor and activator; regulates genes involved in	NM_001182339	YLR451W	851172	P08638	0.00545142	0.0468576	0.497957	-2.00821	T down vs C	21.8682	1.7346	0.396602	1
1769677_at	S000002603	REF2	RNA-binding protein; involved in the cleavage step of mRNA 3'-end formation prior to po	NM_001180503	YDR195W	851776	P42073	0.00548578	0.0470224	0.633353	-1.5789	T down vs C	21.8028	0.744296	0.170688	1
1777927_at	S000001561	DHR2	Predominantly nucleolar DEAH-box ATP-dependent RNA helicase, required for 18S rRNA synt	NM_001179644	YKL078W	853784	P36009	0.00549436	0.0470224	0.58553	-1.70786	T down vs C	21.7866	1.02218	0.234589	1
1776350_at	S000004423	ATG23	Peripheral membrane protein required for the cytoplasm-to-vacuole targeting (Cvt) pathw	NM_001182319	YLR431C	851151	Q06671	0.00549527	0.0470224	0.599022	-1.66939	T down vs C	21.7849	0.937016	0.215061	1
1774069_at	S000005623	YOR097C	Putative protein of unknown function; identified as interacting with Hsp82p in a high-t	NM_001183516	YOR097C	854264	Q12274	0.00551632	0.0470879	0.785834	-1.27253	T down vs C	21.7452	0.207254	0.0476551	1
1774993_at	S000003174	CHC1	Clathrin heavy chain, subunit of the major coat protein involved in intracellular prote	NM_001181071	YGL206C	852666	P22137	0.00552373	0.0470879	1.39816	1.39816	T up vs C	21.7313	0.400803	0.092218	1
1773028_at	S000003874	RSM7	Mitochondrial ribosomal protein of the small subunit, has similarity to E. coli S7 ribo	NM_001181771	YJR113C	853578	P47150	0.00553112	0.0470879	1.68386	1.68386	T up vs C	21.7174	0.968848	0.223058	1
1772400_at	S000004684	SEC14	Phosphatidylinositol/phosphatidylcholine transfer protein; involved in regulating PtdIn	NM_001182578	YMR079W	855103	P24280	0.00553588	0.0470879	1.49997	1.49997	T up vs C	21.7085	0.586544	0.135095	1
1772500_at	S000002684	PMP3	Small plasma membrane protein related to a family of plant polypeptides that are overex	NM_001180584	YDR276C	851869	P87284	0.00556506	0.0472185	1.49028	1.49028	T up vs C	21.6541	0.567936	0.131138	1
1778731_at	S000003968	RPL8B	Ribosomal 60S subunit protein L8B; mutation results in decreased amounts of free 60S su	NM_001181865	YLL045C	850682	P29453	0.00557984	0.0472185	1.3114	1.3114	T up vs C	21.6267	0.262232	0.0606269	1
1773541_at	S000002297	RGT2	Plasma membrane high glucose sensor that regulates glucose transport; contains 12 predi	NM_001180198	YDL138W	851417	Q12300	0.00558417	0.0472185	0.720664	-1.38761	T down vs C	21.6187	0.382888	0.0885547	1
1774148_at	S000004678	YMR074C	Protein with homology to human PDCD5; PDCD5 is involved in programmed cell death; N-ter	NM_001182572	YMR074C	855096	Q04773	0.00558428	0.0472185	1.49424	1.49424	T up vs C	21.6185	0.575525	0.133109	1
1778809_at	S000001587	GFA1	Glutamine-fructose-6-phosphate amidotransferase; catalyzes the formation of glucosamine	NM_001179670	YKL104C	853757	P14742	0.00560103	0.0472714	1.45781	1.45781	T up vs C	21.5876	0.506944	0.117415	1
1770964_at	S000006272	HOS1	Class I histone deacetylase (HDAC) family member that deacetylates Smc3p on lysine resi	NM_001184165	YPR068C	856181	Q12214	0.00560707	0.0472714	0.572908	-1.74548	T down vs C	21.5765	1.10711	0.256554	1
1777362_at	S000005549	AHC1	Subunit of the Ada histone acetyltransferase complex, required for structural integrity	NM_001183442	YOR023C	854188	Q12433	0.00562778	0.0473618	0.855323	-1.16915	T down vs C	21.5386	0.0871395	0.0202287	1
1773162_at	S000003615	PRY1	Sterol binding protein involved in the export of acetylated sterols; secreted glycoprot	NM_001181512	YJL079C	853366	P47032	0.00563921	0.0473618	2.29347	2.29347	T up vs C	21.5177	2.45844	0.57126	1
1769549_at	S000005797	FSF1	Putative protein, predicted to be an alpha-isopropylmalate carrier; belongs to the side	NM_001183690	YOR271C	854445	Q12029	0.0056452	0.0473618	1.42377	1.42377	T up vs C	21.5068	0.445388	0.103546	1
1773359_at	S000001583	YKL100C	Putative protein of unknown function with similarity to a human minor histocompatibilit	NM_001179666	YKL100C	853761	P34248	0.00565094	0.0473618	1.29488	1.29488	T up vs C	21.4964	0.238271	0.0554212	1
1779732_at	S000005992	YPL071C	Putative protein of unknown function; green fluorescent protein (GFP)-fusion protein lo	NM_001183885	YPL071C	856034	Q02864	0.00566642	0.047422	0.712767	-1.40298	T down vs C	21.4683	0.409079	0.0952754	1
1775541_at	S000004976	HHT1 /// HHT2	Histone H3, core histone protein required for chromatin assembly, part of heterochromat	NM_001178358 /// NM_001182870	YNL031C	852295 /// 855700	E9P9T7 /// P61830	0.00568085	0.0474465	1.39344	1.39344	T up vs C	21.4422	0.392746	0.0915826	1
1777364_s_at	S000003537 /// S000007347	YGR109W-B /// YIL082W-A	Retrotransposon TYA Gag and TYB Pol genes; transcribed/translated as one unit; polyprot	NM_001181434 /// NM_001184381	YIL082W-A	853006 /// 854728	Q99315 /// Q7LHG5	0.00568891	0.0474465	0.550671	-1.81597	T down vs C	21.4277	1.27006	0.29636	1
1778200_at	S000000989	YER187W	Putative protein of unknown function; induced in respiratory-deficient cells	NM_001179077	YER187W	856937	P40102	0.00569425	0.0474465	0.549941	-1.81838	T down vs C	21.418	1.27571	0.297812	1
1769520_at	S000004054	PER33	Protein that localizes to the endoplasmic reticulum; also associates with the nuclear p	NM_001181951	YLR064W	850753	Q12144	0.00571225	0.0474912	2.30498	2.30498	T up vs C	21.3857	2.48817	0.581736	1
1777268_at	S000003780	TES1	Peroxisomal acyl-CoA thioesterase likely to be involved in fatty acid oxidation rather	NM_001181677	YJR019C	853477	P41903	0.00571622	0.0474912	1.71064	1.71064	T up vs C	21.3786	1.02841	0.240522	1
1771266_at	S000000838	ARB1	ATPase of the ATP-binding cassette (ABC) family involved in 40S and 60S ribosome biogen	NM_001178927	YER036C	856758	P40024	0.00576829	0.0478542	1.29627	1.29627	T up vs C	21.2861	0.240262	0.0564362	1
1777104_at	S000004538	RPL6A	Ribosomal 60S subunit protein L6A; N-terminally acetylated; binds 5.8S rRNA; homologous	NM_001182432	YML073C	854902	Q02326	0.0057924	0.0479846	1.47245	1.47245	T up vs C	21.2436	0.534186	0.125728	1
1769637_at	S000000114	POP8	Subunit of both RNase MRP and nuclear RNase P; RNase MRP cleaves pre-rRNA, while nuclea	NM_001178258	YBL018C	852263	P38208	0.00580774	0.048042	0.634724	-1.57549	T down vs C	21.2168	0.737264	0.173745	1
1770250_at	S000003882	ATP2	Beta subunit of the F1 sector of mitochondrial F1F0 ATP synthase, which is a large, evo	NM_001181779	YJR121W	853585	P00830	0.0058211	0.048083	1.28709	1.28709	T up vs C	21.1934	0.227271	0.0536182	1
1772420_at	S000000432	SLX1	Subunit of a complex, with Slx4p, that hydrolyzes 5' branches from duplex DNA in respon	NM_001178576	YBR228W	852529	P38324	0.00585429	0.0482874	0.618182	-1.61765	T down vs C	21.1358	0.825416	0.195265	1
1778548_at	S000005415	PSH1	E3 ubiquitin ligase that mediates poyubiquitination and degradation of centromere-bindi	NM_001183309	YOL054W	854102	Q12161	0.0058756	0.0483585	0.554409	-1.80372	T down vs C	21.099	1.24142	0.29419	1
1771972_at	S000001232	PTH1	One of two (see also PTH2) mitochondrially-localized peptidyl-tRNA hydrolases; dispensa	NM_001179320	YHR189W	856596	P38876	0.00589437	0.0483585	2.13817	2.13817	T up vs C	21.0668	2.06065	0.489076	1
1780114_at	S000001249	SKN7	Nuclear response regulator and transcription factor; physically interacts with the Tup1	NM_001179337	YHR206W	856613	P38889	0.00589449	0.0483585	0.610946	-1.6368	T down vs C	21.0666	0.866321	0.205615	1
1779772_at	S000003935	YEH1	Steryl ester hydrolase; one of three gene products (Yeh1p, Yeh2p, Tgl1p) responsible fo	NM_001181832	YLL012W	850648	Q07804	0.00589687	0.0483585	1.53964	1.53964	T up vs C	21.0625	0.664489	0.157742	1
1777689_at	S000005834	SLY41	Protein involved in ER-to-Golgi transport	NM_001183727	YOR307C	854484	P22215	0.00590522	0.0483585	1.49141	1.49141	T up vs C	21.0482	0.570097	0.135426	1
1771611_at	S000001443	DJP1	Cytosolic J-domain-containing protein, required for peroxisomal protein import and invo	NM_001179526	YIR004W	854820	P40564	0.00591918	0.0484	0.771628	-1.29596	T down vs C	21.0244	0.239817	0.0570329	1
1770927_at	S000003567	MAD2	Component of the spindle-assembly checkpoint complex; delays onset of anaphase in cells	NM_001181464	YJL030W	853422	P40958	0.00594095	0.0484	0.61411	-1.62837	T down vs C	20.9874	0.848254	0.202086	1
1772790_at	S000006091	DAP1	Heme-binding protein involved in regulation of cytochrome P450 protein Erg11p; damage r	NM_001183984	YPL170W	855933	Q12091	0.00595786	0.0484	2.42993	2.42993	T up vs C	20.9588	2.81269	0.671003	1
1775114_at	S000001220	YHR177W	Putative protein of unknown function; overexpression causes a cell cycle delay or arres	NM_001179308	YHR177W	856582	P38867	0.00596424	0.0484	0.547319	-1.82709	T down vs C	20.9481	1.29619	0.309381	1
1778278_at	S000005428	RTG1	Transcription factor (bHLH) involved in interorganelle communication between mitochondr	NM_001183322	YOL067C	854087	P32607	0.00597142	0.0484	1.5961	1.5961	T up vs C	20.936	0.780028	0.186289	1
1780217_at	S000003393	RTS3	Putative component of the protein phosphatase type 2A complex	NM_001181290	YGR161C	853065	P53289	0.00597362	0.0484	0.76023	-1.31539	T down vs C	20.9323	0.268139	0.064049	1
1774486_at	S000003947	SSA2	ATP binding protein involved in protein folding and vacuolar import of proteins; member	NM_001181844	YLL024C	850636	P10592	0.00599446	0.0484	1.26077	1.26077	T up vs C	20.8973	0.19159	0.0458408	1
1779242_at	S000004417	TUS1	Guanine nucleotide exchange factor (GEF) that modulate Rho1p activity; involved in the	NM_001182313	YLR425W	851145	Q06412	0.00599709	0.0484	0.691486	-1.44616	T down vs C	20.8929	0.4856	0.116212	1
1778958_at	S000005993	UBP16	Deubiquitinating enzyme anchored to the outer mitochondrial membrane, probably not impo	NM_001183886	YPL072W	856032	Q02863	0.00599858	0.0484	0.594416	-1.68232	T down vs C	20.8904	0.965457	0.231076	1
1776136_at	S000003176	SIP2	One of three beta subunits of the Snf1 kinase complex; involved in the response to gluc	NM_001181073	YGL208W	852664	P34164	0.00601407	0.0484	0.547367	-1.82693	T down vs C	20.8646	1.29581	0.310529	1
1775342_at	S000003831	LIA1	Deoxyhypusine hydroxylase; HEAT-repeat containing metalloenzyme that catalyzes hypusine	NM_001181728	YJR070C	853534	P47120	0.00603984	0.0484	1.55759	1.55759	T up vs C	20.8218	0.700666	0.168253	1
1770705_at	S000002824	SYF1	Member of the NineTeen Complex (NTC); that contains Prp19p and stabilizes U6 snRNA in c	NM_001180724	YDR416W	852025	Q04048	0.00603988	0.0484	0.818383	-1.22192	T down vs C	20.8217	0.14333	0.0344183	1
1771095_at	S000004061	RGR1	Subunit of the RNA polymerase II mediator complex; associates with core polymerase subu	NM_001181958	YLR071C	850760	P19263	0.00604256	0.0484	0.831944	-1.202	T down vs C	20.8173	0.120788	0.0290115	1
1771521_at	S000005625	KTR1	Alpha-1,2-mannosyltransferase; involved in O- and N-linked protein glycosylation; type	NM_001183518	YOR099W	854266	P27810	0.00605504	0.0484	1.3443	1.3443	T up vs C	20.7967	0.312357	0.0750979	1
1776590_at	S000000046	GEM1	Outer mitochondrial membrane GTPase, subunit of the ERMES complex; potential regulatory	NM_001178193	YAL048C	851249	P39722	0.00605955	0.0484	1.18515	1.18515	T up vs C	20.7893	0.102961	0.0247629	1
1778515_at	S000005328	PET494	Mitochondrial translational activator specific for the COX3 mRNA, acts together with Pe	NM_001183222	YNR045W	855781	P07390	0.00606873	0.0484	0.674319	-1.48298	T down vs C	20.7741	0.554037	0.133348	1
1780240_at	S000005256	RFA2	Subunit of heterotrimeric Replication Protein A (RPA); RPA is a highly conserved single	NM_001183150	YNL312W	855404	P26754	0.00607553	0.0484	0.821504	-1.21728	T down vs C	20.763	0.137937	0.033217	1
1777726_at	S000005154	MER1	Protein with RNA-binding motifs required for meiosis-specific mRNA splicing; required f	NM_001183048	YNL210W	855511	P16523	0.00607701	0.0484	0.553286	-1.80738	T down vs C	20.7605	1.24997	0.301045	1
1774855_at	S000002930	SPS2	Protein expressed during sporulation; SPS2 has a paralog, SPS22, that arose from the wh	NM_001180830	YDR522C	852134	P08459	0.00608114	0.0484	0.498548	-2.00583	T down vs C	20.7538	1.72871	0.41648	1
1774819_at	S000004267	YSH1	Putative endoribonuclease; subunit of the mRNA cleavage and polyadenylation specificity	NM_001182164	YLR277C	850983	Q06224	0.00608226	0.0484	0.68919	-1.45098	T down vs C	20.7519	0.494396	0.119121	1
1779702_at	S000003160	IME4	mRNA N6-adenosine methyltransferase required for entry into meiosis; mediates N6-adenos	NM_001181057	YGL192W	852683	P41833	0.0060881	0.0484	0.68048	-1.46955	T down vs C	20.7423	0.528758	0.127459	1
1778795_at	S000003187	MDM34	Mitochondrial component of the ERMES complex that links the ER to mitochondria and may	NM_001181084	YGL219C	852654	P53083	0.00612362	0.0486089	0.662937	-1.50844	T down vs C	20.6844	0.602941	0.145748	1
1774910_at	S000002815	TRS120	One of 10 subunits of the transport protein particle (TRAPP) complex of the cis-Golgi w	NM_001180715	YDR407C	852016	Q04183	0.00613138	0.0486089	0.654338	-1.52826	T down vs C	20.6718	0.641848	0.155247	1
1773171_at	S000006094	MRPL40	Mitochondrial ribosomal protein of the large subunit	NM_001183987	YPL173W	855930	P36534	0.00614682	0.048644	1.37336	1.37336	T up vs C	20.6468	0.35914	0.0869722	1
1770987_at	S000004258	SEC22	R-SNARE protein; assembles into SNARE complex with Bet1p, Bos1p and Sed5p; cycles betwe	NM_001182155	YLR268W	850973	P22214	0.00615916	0.048644	1.44905	1.44905	T up vs C	20.6269	0.490865	0.118986	1
1771497_at	S000001331	RPS24A /// RPS24B	Protein component of the small (40S) ribosomal subunit; homologous to mammalian ribosom	NM_001178965 /// NM_001179419	YIL069C	854741 /// 856805	P0CX31 /// P0CX32	0.00621263	0.048644	1.53305	1.53305	T up vs C	20.5413	0.651343	0.158545	1
1779926_at	S000002511	SPO71	Meiosis-specific protein of unknown function, required for spore wall formation during	NM_001180412	YDR104C	851681	Q03868	0.0062154	0.048644	0.597646	-1.67323	T down vs C	20.5369	0.945448	0.230182	1
1773342_at	S000003434	PCT1	Cholinephosphate cytidylyltransferase; a rate-determining enzyme of the CDP-choline pat	NM_001181331	YGR202C	853116	P13259	0.00621932	0.048644	0.776355	-1.28807	T down vs C	20.5307	0.228651	0.0556853	1
1771329_at	S000005783	CDC31	Calcium-binding component of the spindle pole body (SPB) half-bridge, required for SPB	NM_001183676	YOR257W	854431	P06704	0.00622091	0.048644	0.705172	-1.41809	T down vs C	20.5282	0.435375	0.106043	1
1776123_at	S000002574	TAF10	Subunit (145 kDa) of TFIID and SAGA complexes, involved in RNA polymerase II transcript	NM_001180474	YDR167W	851745	Q12030	0.00622144	0.048644	0.796644	-1.25527	T down vs C	20.5273	0.184421	0.0449208	1
1771193_at	S000005380	TAT2	High affinity tryptophan and tyrosine permease, overexpression confers FK506 and FTY720	NM_001183274	YOL020W	854139	P38967	0.00622992	0.048644	1.52046	1.52046	T up vs C	20.5139	0.626452	0.15269	1
1778405_at	S000005202	DSL1	Peripheral membrane protein needed for Golgi-to-ER retrograde traffic; forms a complex	NM_001183096	YNL258C	855463	P53847	0.00623168	0.048644	0.677518	-1.47598	T down vs C	20.5111	0.540808	0.131833	1
1776156_at	S000000057	BDH2	Putative medium-chain alcohol dehydrogenase with similarity to BDH1; transcription indu	NM_001178203	YAL061W	851238	P39713	0.00624147	0.048644	1.21683	1.21683	T up vs C	20.4956	0.137424	0.0335253	1
1778355_at	S000000560	KAR4	Transcription factor required for gene regulation in response to pheromones; also requi	NM_001178699	YCL055W	850303	P25583	0.00624544	0.048644	1.34622	1.34622	T up vs C	20.4893	0.315376	0.0769612	1
1772983_at	S000000696	YCR099C	Putative protein of unknown function	NM_001178806	YCR099C	850463	P25657	0.00624633	0.048644	1.55714	1.55714	T up vs C	20.4879	0.699754	0.170772	1
1774764_at	S000005073	NRK1	Nicotinamide riboside kinase, catalyzes the phosphorylation of nicotinamide riboside an	NM_001182967	YNL129W	855594	P53915	0.00624645	0.048644	0.80059	-1.24908	T down vs C	20.4877	0.176494	0.043073	1
1769339_at	S000004498	AMD1	AMP deaminase; tetrameric enzyme that catalyzes the deamination of AMP to form IMP and	NM_001182392	YML035C	854973	P15274	0.00626918	0.0487546	1.3642	1.3642	T up vs C	20.4519	0.344147	0.0841357	1
1774473_at	S000005399	RPP2A	Ribosomal protein P2 alpha, a component of the ribosomal stalk, which is involved in th	NM_001183293	YOL039W	854118	P05319	0.00628094	0.0487797	3.60124	3.60124	T up vs C	20.4335	5.85759	1.43333	1
1778477_at	S000001400	TPM2	Minor isoform of tropomyosin; binds to and stabilizes actin cables and filaments, which	NM_001179486	YIL138C	854668	P40414	0.00632811	0.0490794	0.768671	-1.30095	T down vs C	20.3599	0.246971	0.0606514	1
1775164_at	S000005831	ISW2	ATP-dependent DNA translocase involved in chromatin remodeling; ATPase component that,	NM_001183724	YOR304W	854480	Q08773	0.00634686	0.0491423	0.717825	-1.3931	T down vs C	20.3309	0.392171	0.0964471	1
1772205_at	S000004311	BUD6	Actin- and formin-interacting protein; participates in actin cable assembly and organiz	NM_001182208	YLR319C	851029	P41697	0.00636007	0.0491423	0.800254	-1.2496	T down vs C	20.3105	0.17716	0.0436128	1
1780016_at	S000004509	PRP39	U1 snRNP protein involved in splicing, contains multiple tetriatricopeptide repeats	NM_001182403	YML046W	854960	P39682	0.00636202	0.0491423	0.662239	-1.51003	T down vs C	20.3075	0.606038	0.149215	1
1777556_at	S000001417	GUT2	Mitochondrial glycerol-3-phosphate dehydrogenase; expression is repressed by both gluco	NM_001179503	YIL155C	854651	P32191	0.00639037	0.0492855	1.73828	1.73828	T up vs C	20.264	1.09074	0.269132	1
1774033_at	S000006389	ATG13	Regulatory subunit of the Atg1p signaling complex; stimulates Atg1p kinase activity; re	NM_001184282	YPR185W	856315	Q06628	0.0063978	0.0492855	0.717519	-1.39369	T down vs C	20.2526	0.393183	0.0970694	1
1776356_at	S000004987	BOP3	Protein of unknown function, potential Cdc28p substrate; overproduction confers resista	NM_001182881	YNL042W	855686	P53958	0.00641997	0.0493769	0.660467	-1.51408	T down vs C	20.2189	0.613943	0.151824	1
1777692_at	S000004883	RRN9	Protein involved in promoting high level transcription of rDNA, subunit of UAF (upstrea	NM_001182777	YMR270C	855312	P53437	0.00643309	0.0493769	0.642558	-1.55628	T down vs C	20.199	0.698014	0.172785	1
1774593_at	S000003518	BIO2	Biotin synthase, catalyzes the conversion of dethiobiotin to biotin, which is the last	NM_001181415	YGR286C	853203	P32451	0.0064491	0.0493769	1.46845	1.46845	T up vs C	20.1747	0.526696	0.130534	1
1779889_s_at	S000001259 /// S000004424	IMD2 /// IMD3	Inosine monophosphate dehydrogenase; catalyzes the rate-limiting step in GTP biosynthes	NM_001179347 /// NM_001182320	YAR075W	851152 /// 856626	P50095 /// P38697	0.00645733	0.0493769	1.39162	1.39162	T up vs C	20.1623	0.389665	0.096632	1
1774705_at	S000001788	MTD1	NAD-dependent 5,10-methylenetetrahydrafolate dehydrogenase, plays a catalytic role in o	NM_001179870	YKR080W	853955	Q02046	0.00645783	0.0493769	1.79929	1.79929	T up vs C	20.1616	1.23109	0.305306	1
1771523_at	S000028520	MHF2	Component of the heterotetrameric MHF histone-fold complex; in humans the MMF complex i	NM_001184530	YDL160C-A	1466431	Q3E829	0.0064615	0.0493769	0.702873	-1.42273	T down vs C	20.156	0.443553	0.11003	1
1770113_at	S000005231	SEC21	Gamma subunit of coatomer, a heptameric protein complex that together with Arf1p forms	NM_001183125	YNL287W	855429	P32074	0.00648485	0.0494009	1.20632	1.20632	T up vs C	20.1209	0.125535	0.0311951	1
1771817_at	S000005113	PSD1	Phosphatidylserine decarboxylase of the mitochondrial inner membrane; converts phosphat	NM_001183007	YNL169C	855552	P39006	0.00648911	0.0494009	0.835602	-1.19674	T down vs C	20.1146	0.115096	0.0286101	1
1773460_at	S000000964	RAD4	Protein that recognizes and binds damaged DNA (with Rad23p) during nucleotide excision	NM_001179052	YER162C	856909	P14736	0.00649212	0.0494009	0.64047	-1.56135	T down vs C	20.1101	0.708323	0.176111	1
1771544_at	S000002803	SXM1	Nuclear transport factor (karyopherin) involved in protein transport between the cytopl	NM_001180703	YDR395W	852004	Q04175	0.0064992	0.0494009	1.19126	1.19126	T up vs C	20.0995	0.109289	0.0271869	1
1771828_at	S000000097	ECM15	Non-essential protein of unknown function, likely exists as tetramer, may be regulated	NM_001178241	YBL001C	852285	P35195	0.00652543	0.0494969	1.34139	1.34139	T up vs C	20.0604	0.307797	0.0767176	1
1773229_at	S000004783	HOT1	Transcription factor required for the transient induction of glycerol biosynthetic gene	NM_001182677	YMR172W	855208	Q03213	0.00652915	0.0494969	0.635491	-1.57359	T down vs C	20.0549	0.733352	0.182836	1
1778051_at	S000004076	SMC4	Subunit of the condensin complex; reorganizes chromosomes during cell division; forms a	NM_001181973	YLR086W	850775	Q12267	0.00656811	0.0496645	0.637965	-1.56748	T down vs C	19.9973	0.720836	0.180233	1
1778156_at	S000005164	ADE12	Adenylosuccinate synthase, catalyzes the first step in synthesis of adenosine monophosp	NM_001183058	YNL220W	855501	P80210	0.00658231	0.0496645	1.15695	1.15695	T up vs C	19.9764	0.0758391	0.0189821	1
1777575_at	S000003876	YJR115W	Putative protein of unknown function; YJR115W has a paralog, ECM13, that arose from the	NM_001181773	YJR115W	853579	P47152	0.00658423	0.0496645	1.70102	1.70102	T up vs C	19.9736	1.00691	0.252061	1
1770539_at	S000004379	REH1	Cytoplasmic 60S subunit biogenesis factor, associates with pre-60S particles; similar t	NM_001182276	YLR387C	851103	Q06709	0.00659402	0.0496645	0.692766	-1.44349	T down vs C	19.9593	0.480743	0.120431	1
1779507_at	S000005532	TSR3	Protein required for 20S pre-rRNA processing; involved in processing of the 20S pre-rRN	NM_001183425	YOR006C	854167	Q12094	0.0065947	0.0496645	0.768841	-1.30066	T down vs C	19.9583	0.246556	0.061768	1
1773721_at	S000000102	LDB7	Component of the RSC chromatin remodeling complex; interacts with Rsc3p, Rsc30p, Npl6p,	NM_001178246	YBL006C	852277	P38210	0.00661056	0.0497184	1.42599	1.42599	T up vs C	19.9351	0.449318	0.112695	1
1774914_at	S000000609	YCR016W	Putative protein of unknown function; green fluorescent protein (GFP)-fusion protein lo	NM_001178729	YCR016W	850375	P25617	0.00663218	0.0498155	0.76496	-1.30726	T down vs C	19.9036	0.256142	0.0643456	1
1777269_at	S000003811	ISY1	Member of NineTeen Complex (NTC) that contains Prp19p and stabilizes U6 snRNA in cataly	NM_001181708	YJR050W	853509	P21374	0.00667342	0.0500594	0.822992	-1.21508	T down vs C	19.844	0.135409	0.0341185	1
1770326_at	S000002867	PFA5	Palmitoyltransferase with autoacylation activity; likely functions in pathway(s) outsid	NM_001180767	YDR459C	852070	Q03289	0.00669644	0.0500723	0.630426	-1.58623	T down vs C	19.8109	0.75947	0.19168	1
1771568_at	S000000163	UBP13	Putative ubiquitin-specific protease that cleaves Ub-protein fusions; UBP13 has a paral	NM_001178307	YBL067C	852212	P38187	0.00670115	0.0500723	0.810452	-1.23388	T down vs C	19.8042	0.157597	0.0397888	1
1776477_at	S000002289	LYS21	Homocitrate synthase isozyme; catalyzes the condensation of acetyl-CoA and alpha-ketogl	NM_001180190	YDL131W	851425	Q12122	0.00670392	0.0500723	1.23221	1.23221	T up vs C	19.8002	0.155567	0.0392841	1
1772563_at	S000004992	SLM2	Phosphoinositide PI4,5P(2) binding protein, forms a complex with Slm1p; acts downstream	NM_001182886	YNL047C	855680	P53955	0.00671932	0.0500723	0.685777	-1.4582	T down vs C	19.7782	0.507672	0.128341	1
1771678_at	S000002291	SRF1	Regulator of phospholipase D (Spo14p); interacts with Spo14p and regulates its catalyti	NM_001180192	YDL133W	851423	Q12516	0.00673084	0.0500723	0.683696	-1.46264	T down vs C	19.7618	0.515883	0.130525	1
1770672_at	S000000925	YCK3	Palmitoylated, vacuolar membrane-localized casein kinase I isoform; negatively regulate	NM_001179013	YER123W	856860	P39962	0.00673247	0.0500723	0.704089	-1.42027	T down vs C	19.7595	0.439213	0.11114	1
1772958_at	S000003284	FMP48	Putative protein of unknown function; the authentic, non-tagged protein is detected in	NM_001181181	YGR052W	852943	E9P9A1 /// P53233	0.00673646	0.0500723	2.64948	2.64948	T up vs C	19.7538	3.38747	0.85742	1
1776239_at	S000001380	RHO3	Non-essential small GTPase of the Rho/Rac subfamily of Ras-like proteins involved in th	NM_001179466	YIL118W	854688	Q00245	0.00675605	0.0501001	0.660274	-1.51452	T down vs C	19.7261	0.614806	0.155836	1
1779649_at	S000004814	RAD14	Protein that recognizes and binds damaged DNA during nucleotide excision repair; subuni	NM_001182708	YMR201C	855241	P28519	0.00675773	0.0501001	0.719505	-1.38984	T down vs C	19.7237	0.386662	0.0980196	1
1774112_at	S000006076	KIP2	Kinesin-related motor protein involved in mitotic spindle positioning, stabilizes micro	NM_001183969	YPL155C	855948	P28743	0.0067816	0.0502119	1.22064	1.22064	T up vs C	19.69	0.141838	0.0360178	1
1772749_at	S000006288	YPR084W	Putative protein of unknown function	NM_001184181	YPR084W	856199	Q06821	0.00680242	0.050301	0.474362	-2.1081	T down vs C	19.6608	1.98454	0.504696	1
1778205_at	S000005426	INP54	Phosphatidylinositol 4,5-bisphosphate 5-phosphatase with a role in secretion, localizes	NM_001183320	YOL065C	854089	Q08227	0.00682392	0.050321	0.606041	-1.65005	T down vs C	19.6307	0.8949	0.227934	1
1771288_at	S000003285	YGR053C	Putative protein of unknown function	NM_001181182	YGR053C	852944	E9P9A2 /// P53234	0.00683361	0.050321	0.630203	-1.58679	T down vs C	19.6172	0.760634	0.193869	1
1771150_at	S000006028	YPL107W	Putative protein of unknown function; green fluorescent protein (GFP)-fusion protein lo	NM_001183921	YPL107W	855997	Q02873	0.00683841	0.050321	0.652351	-1.53292	T down vs C	19.6105	0.651086	0.166004	1
1774184_at	S000000657	YCR061W	Protein of unknown function; green fluorescent protein (GFP)-fusion protein localizes t	NM_001178772	YCR061W	850425	P25639	0.00684858	0.050321	2.22471	2.22471	T up vs C	19.5964	2.28143	0.582106	1
1774009_at	S000003647	CCT7	Subunit of the cytosolic chaperonin Cct ring complex, related to Tcp1p, required for th	NM_001181544	YJL111W	853333	P42943	0.00684915	0.050321	0.750155	-1.33306	T down vs C	19.5956	0.294871	0.0752392	1
1770478_at	S000003063	VPS45	Protein of the Sec1p/Munc-18 family, essential for vacuolar protein sorting; required f	NM_001180960	YGL095C	852785	P38932	0.00686882	0.0503798	0.70951	-1.40942	T down vs C	19.5683	0.420221	0.107373	1
1774523_at	---	---	---	---	YGR226C	---	---	0.00687478	0.0503798	0.652844	-1.53176	T down vs C	19.5601	0.648785	0.165844	1
1775553_at	S000004339	KAP95	Karyopherin beta, forms a complex with Srp1p/Kap60p; interacts with nucleoporins to med	NM_001182236	YLR347C	851061	Q06142	0.00689211	0.0504186	1.6105	1.6105	T up vs C	19.5362	0.810282	0.207379	1
1777799_at	S000007611	COA3	Mitochondrial inner membrane protein that participates in regulation of COX1 translatio	NM_001184477	YJL062W-A	853383	Q3E7B2	0.00689771	0.0504186	1.42576	1.42576	T up vs C	19.5285	0.44891	0.114937	1
1776191_at	S000004271	YLR281C	Putative protein of unknown function; green fluorescent protein (GFP)-fusion protein lo	NM_001182168	YLR281C	850987	Q05863	0.00693944	0.0505066	2.34981	2.34981	T up vs C	19.4714	2.60428	0.668746	1
1770231_at	S000001593	KTI12	Protein that plays a role, with Elongator complex, in modification of wobble nucleoside	NM_001179676	YKL110C	853750	P34253	0.00695454	0.0505066	1.13947	1.13947	T up vs C	19.4509	0.0608278	0.0156363	1
1773227_at	S000002845	GPI19	Subunit of GPI-GlcNAc transferase involved in synthesis of N-acetylglucosaminyl phospha	NM_001180745	YDR437W	852047	Q04082	0.0069583	0.0505066	0.681386	-1.4676	T down vs C	19.4458	0.525107	0.135018	1
1774161_at	S000005648	PFY1	Profilin; binds actin, phosphatidylinositol 4,5-bisphosphate, and polyproline regions;	NM_001183541	YOR122C	854289	P07274	0.00695973	0.0505066	1.52409	1.52409	T up vs C	19.4438	0.633607	0.162933	1
1775056_at	S000002987	CKB1	Beta regulatory subunit of casein kinase 2 (CK2), a Ser/Thr protein kinase with roles i	NM_001180884	YGL019W	852865	P43639	0.00696329	0.0505066	0.739594	-1.35209	T down vs C	19.439	0.324677	0.0835118	1
1777973_at	S000006309	COG4	Essential component of the conserved oligomeric Golgi complex (Cog1p through Cog8p), a	NM_001184202	YPR105C	856220	Q06096	0.00697176	0.0505066	0.722084	-1.38488	T down vs C	19.4275	0.3783	0.0973619	1
1779462_at	S000003119	NUT1	Component of the RNA polymerase II mediator complex, which is required for transcriptio	NM_001181016	YGL151W	852726	P53114	0.00699064	0.0505066	0.683108	-1.4639	T down vs C	19.402	0.518223	0.133549	1
1775165_at	S000003897	TTI2	Subunit of the ASTRA complex, involved in chromatin remodeling; telomere length regulat	NM_001181794	YJR136C	853601	P47168	0.00699084	0.0505066	0.618771	-1.61611	T down vs C	19.4017	0.822152	0.211876	1
1779051_at	S000003837	CDC11	Component of the septin ring that is required for cytokinesis; septins are GTP-binding	NM_001181734	YJR076C	853539	P32458	0.00700445	0.0505066	0.661173	-1.51246	T down vs C	19.3834	0.610781	0.157553	1
1769720_at	S000001847	RGD2	GTPase-activating protein (RhoGAP) for Cdc42p and Rho5p; relocalizes from bud neck to c	NM_001179920	YFL047W	850497	P43556	0.00704073	0.0505066	1.30313	1.30313	T up vs C	19.3348	0.250125	0.0646826	1
1771186_at	S000001912	YFR016C	Putative protein of unknown function; green fluorescent protein (GFP)-fusion protein lo	NM_001179981	YFR016C	850570	P43597	0.0070446	0.0505066	0.755936	-1.32286	T down vs C	19.3296	0.279333	0.0722553	1
1771803_at	S000004625	MSS1	Mitochondrial protein, forms a heterodimer complex with Mto1p that performs the 5-carbo	NM_001182519	YMR023C	855037	P32559	0.00704538	0.0505066	0.601398	-1.66279	T down vs C	19.3286	0.922596	0.238661	1
1779091_at	S000004021	YLR031W	Putative protein of unknown function; S288C contains an in-frame stop codon between ORF	NM_001181918	YLR031W	850718	Q07978	0.00704765	0.0505066	0.658533	-1.51853	T down vs C	19.3255	0.622653	0.161096	1
1774445_at	S000003472	PFK1	Alpha subunit of heterooctameric phosphofructokinase involved in glycolysis, indispensa	NM_001181369	YGR240C	853155	P16861	0.00707289	0.0505066	1.14116	1.14116	T up vs C	19.292	0.0622162	0.0161249	1
1774902_at	S000005664	RUP1	Protein that regulates Rsp5p, which is a HECT ubiquitin ligase; has a WW domain consens	NM_001183557	YOR138C	854306	Q12242	0.0070766	0.0505066	0.78206	-1.27867	T down vs C	19.287	0.215616	0.0558967	1
1778588_at	S000003539	OST1	Alpha subunit of the oligosaccharyltransferase complex of the ER lumen, which catalyzes	NM_001181436	YJL002C	853455	P41543	0.0070814	0.0505066	1.22912	1.22912	T up vs C	19.2807	0.15185	0.0393787	1
1770751_at	S000006193	YPL272C	Putative protein of unknown function; gene expression induced in response to ketoconazo	NM_001184086	YPL272C	855856	Q08984	0.00708147	0.0505066	0.653059	-1.53126	T down vs C	19.2806	0.647784	0.167989	1
1777334_at	S000001624	SDH3	Subunit of succinate dehydrogenase and of TIM22 translocase; functions as cytochrome b	NM_001179707	YKL141W	853716	P33421	0.00708596	0.0505066	1.27325	1.27325	T up vs C	19.2746	0.208225	0.0540152	1
1778183_at	S000005855	PDR10	ATP-binding cassette (ABC) transporter, multidrug transporter involved in the pleiotrop	NM_001183748	YOR328W	854506	Q4KPY8 /// Q4KPY4 /// Q4KPY2 /// Q4KPX9 /// E9PA00 /// E9P970 /// E9P969 /// E9P968 ///	0.00709341	0.0505066	0.657623	-1.52063	T down vs C	19.2648	0.626781	0.162675	1
1778194_at	S000000242	CHS2	Chitin synthase II; catalyzes transfer of N-acetylglucosamine (GlcNAc) to chitin upon a	NM_001178386	YBR038W	852326	P14180	0.00710513	0.0505066	1.60699	1.60699	T up vs C	19.2493	0.802876	0.208547	1
1772288_at	S000005564	HIR2	Subunit of HIR nucleosome assembly complex; involved in regulation of histone gene tran	NM_001183457	YOR038C	854203	P32480	0.00710806	0.0505066	0.785203	-1.27356	T down vs C	19.2455	0.208637	0.0542042	1
1777204_at	S000004058	FYV7	Essential protein required for maturation of 18S rRNA; required for survival upon expos	NM_001181955	YLR068W	850757	Q12247	0.00710898	0.0505066	0.345854	-2.89139	T down vs C	19.2442	4.02223	1.04505	1
1776370_at	S000002104	RPL2A /// RPL2B	Ribosomal 60S subunit protein L2A; homologous to mammalian ribosomal protein L2 and bac	NM_001179368 /// NM_001180030	YFR031C-A	850590 /// 854794	P0CX45 /// P0CX46	0.00712019	0.0505066	1.24726	1.24726	T up vs C	19.2295	0.174191	0.0452928	1
1772838_at	S000005646	GCY1	Glycerol dehydrogenase;involved in an alternative pathway for glycerol catabolism used	NM_001183539	YOR120W	854287	P14065	0.00712452	0.0505066	1.18945	1.18945	T up vs C	19.2238	0.107394	0.0279326	1
1770087_at	S000006183	FUM1	Fumarase, converts fumaric acid to L-malic acid in the TCA cycle; cytosolic and mitocho	NM_001184076	YPL262W	855866	P08417	0.00714767	0.0505066	1.44765	1.44765	T up vs C	19.1935	0.488315	0.127209	1
1780215_at	S000003302	ROM1	GDP/GTP exchange protein (GEP) for Rho1p; mutations are synthetically lethal with mutat	NM_001181199	YGR070W	852961	E9P9A8 /// P53046	0.00715916	0.0505066	0.688466	-1.4525	T down vs C	19.1785	0.497191	0.129622	1
1773873_at	S000005305	MRPL50	Mitochondrial ribosomal protein of the large subunit, not essential for mitochondrial t	NM_001183199	YNR022C	855756	P53724	0.0071717	0.0505066	0.8731	-1.14534	T down vs C	19.1621	0.0657086	0.0171454	1
1776084_at	S000006194	SAM4	S-adenosylmethionine-homocysteine methyltransferase; functions along with Mht1p in the	NM_001184087	YPL273W	855855	Q08985	0.00717506	0.0505066	1.53549	1.53549	T up vs C	19.1577	0.656213	0.171266	1
1775257_at	S000000141	COR1	Core subunit of the ubiquinol-cytochrome c reductase complex (bc1 complex), which is a	NM_001178285	YBL045C	852235	P07256	0.0071764	0.0505066	1.29341	1.29341	T up vs C	19.156	0.23618	0.0616464	1
1779525_at	S000000536	RRP7	Essential protein involved in rRNA processing and ribosome biogenesis; protein abundanc	NM_001178676	YCL031C	850326	P25368	0.00719586	0.0505066	0.773553	-1.29274	T down vs C	19.1308	0.235228	0.061479	1
1777555_at	S000001052	RPL27A	Ribosomal 60S subunit protein L27A; homologous to mammalian ribosomal protein L27, no b	NM_001179140	YHR010W	856401	P0C2H6	0.00719681	0.0505066	1.51209	1.51209	T up vs C	19.1295	0.610063	0.159456	1
1777628_at	S000005611	OST3	Gamma subunit of the oligosaccharyltransferase complex of the ER lumen, which catalyzes	NM_001183504	YOR085W	854252	P48439	0.00719999	0.0505066	1.40816	1.40816	T up vs C	19.1254	0.41803	0.109287	1
1773057_at	S000004375	SMC6	Component of the SMC5-SMC6 complex; this complex plays a key role in the removal of X-s	NM_001182272	YLR383W	851099	Q12749	0.00720593	0.0505066	0.640297	-1.56178	T down vs C	19.1177	0.709183	0.185478	1
1776875_at	S000004391	BDF1	Protein involved in transcription initiation at TATA-containing promoters; associates w	NM_001182287	YLR399C	851115	P35817 /// P35207	0.00721931	0.0505066	0.82614	-1.21045	T down vs C	19.1005	0.130154	0.034071	1
1771184_at	S000002608	VPS64	Protein required for cytoplasm to vacuole targeting of proteins; forms a complex with F	NM_001180508	YDR200C	851781	Q03944	0.00722755	0.0505066	0.609743	-1.64003	T down vs C	19.0898	0.873265	0.228725	1
1769487_at	S000001546	YKL063C	Putative protein of unknown function; green fluorescent protein (GFP)-fusion protein lo	NM_001179629	YKL063C	853802	P35725	0.00723948	0.0505066	0.790766	-1.2646	T down vs C	19.0745	0.196632	0.0515431	1
1777042_at	S000002921	GRX2	Cytoplasmic glutaredoxin; thioltransferase, glutathione-dependent disulfide oxidoreduct	NM_001180821	YDR513W	852124	P17695	0.00724226	0.0505066	1.38823	1.38823	T up vs C	19.0709	0.383931	0.100659	1
1776260_at	S000005976	LGE1	Protein of unknown function; null mutant forms abnormally large cells, and homozygous d	NM_001183869	YPL055C	856052	Q02796	0.00724552	0.0505066	0.706611	-1.41521	T down vs C	19.0667	0.430309	0.112843	1
1769877_at	S000001314	RPL34B	Ribosomal 60S subunit protein L34B; homologous to mammalian ribosomal protein L34, no b	NM_001179402	YIL052C	854759	P40525	0.0072597	0.0505438	1.3158	1.3158	T up vs C	19.0486	0.268746	0.0705422	1
1778961_at	S000001288	IRR1	Subunit of the cohesin complex; which is required for sister chromatid cohesion during	NM_001179376	YIL026C	854786	P40541	0.00727672	0.0506006	0.704592	-1.41926	T down vs C	19.0268	0.437428	0.11495	1
1775280_at	S000004638	IMP2	Catalytic subunit of the mitochondrial inner membrane peptidase complex, required for m	NM_001182532	YMR035W	855051	P46972	0.00731942	0.0507907	1.7139	1.7139	T up vs C	18.9726	1.03572	0.27295	1
1773804_at	S000000318	RAD16	Protein that recognizes and binds damaged DNA in an ATP-dependent manner (with Rad7p) d	NM_001178462	YBR114W	852411	P31244	0.00732182	0.0507907	0.662487	-1.50946	T down vs C	18.9696	0.604937	0.159449	1
1773412_at	S000000065	RFA1	Subunit of heterotrimeric Replication Protein A (RPA); which is a highly conserved sing	NM_001178211	YAR007C	851266	P22336	0.00733666	0.0508319	0.814014	-1.22848	T down vs C	18.9509	0.151088	0.0398632	1
1779929_at	S000000832	CHZ1	Histone chaperone for Htz1p/H2A-H2B dimer; required for the stabilization of the Chz1p-	NM_001178921	YER030W	856752	P40019	0.00737621	0.0509835	0.714864	-1.39887	T down vs C	18.9012	0.402013	0.106346	1
1774912_at	S000005757	MKK1	MAPKK involved in the protein kinase C signaling pathway; involved in control of cell i	NM_001183650	YOR231W	854406	P32490	0.00737638	0.0509835	1.30312	1.30312	T up vs C	18.901	0.250115	0.0661647	1
1776333_at	S000006318	YPR114W	Putative protein of unknown function	NM_001184211	YPR114W	856230	Q06107	0.00738866	0.0510067	1.97301	1.97301	T up vs C	18.8856	1.64774	0.436241	1
1777564_at	S000003309	PEX8	Intraperoxisomal organizer of the peroxisomal import machinery; organizes the formation	NM_001181206	YGR077C	852968	P53248	0.00741855	0.0510598	0.754516	-1.32535	T down vs C	18.8484	0.2831	0.075099	1
1774371_at	S000006064	RPL33A	Ribosomal 60S subunit protein L33A; N-terminally acetylated; rpl33a null mutant exhibit	NM_001183957	YPL143W	855960	P05744	0.00741972	0.0510598	1.59481	1.59481	T up vs C	18.847	0.777339	0.206224	1
1771712_at	S000000868	RRT13	Putative protein of unknown function; non-essential gene identified in a screen for mut	NM_001178957	YER066W	856796	P40042	0.00742315	0.0510598	1.31371	1.31371	T up vs C	18.8427	0.26564	0.0704886	1
1775969_at	S000004475	UBX2	Bridging factor involved in ER-associated protein degradation (ERAD); bridges the cytos	NM_001182371	YML013W	854995	Q04228	0.00743681	0.0510833	1.17693	1.17693	T up vs C	18.8258	0.0946982	0.0251512	1
1778181_at	S000006087	ATG29	Autophagy-specific protein; required for recruiting other ATG proteins to the pre-autop	NM_001183980	YPL166W	855937	Q12092	0.00744584	0.0510833	1.43434	1.43434	T up vs C	18.8147	0.464225	0.123368	1
1775046_at	S000006152	FAS2	Alpha subunit of fatty acid synthetase, which catalyzes the synthesis of long-chain sat	NM_001184045	YPL231W	855845	P19097	0.00745337	0.0510833	0.814616	-1.22757	T down vs C	18.8054	0.150003	0.0398831	1
1770339_at	S000001564	TEF4	Gamma subunit of translational elongation factor eEF1B, stimulates the binding of amino	NM_001179647	YKL081W	853781	P36008	0.00748373	0.0512299	1.26837	1.26837	T up vs C	18.768	0.20165	0.0537217	1
1775245_at	S000005676	MRPL23	Mitochondrial ribosomal protein of the large subunit	NM_001183569	YOR150W	854321	Q12487	0.00752323	0.0514387	1.46499	1.46499	T up vs C	18.7198	0.520261	0.13896	1
1774511_at	S000002402	AAD4	Putative aryl-alcohol dehydrogenase; involved in oxidative stress response; similar to	NM_001180303	YDL243C	851354	Q07747	0.00753865	0.0514826	0.566752	-1.76444	T down vs C	18.7011	1.15047	0.307595	1
1773780_at	S000003264	GSC2	Catalytic subunit of 1,3-beta-glucan synthase; involved in formation of the inner layer	NM_001181161	YGR032W	852920	P40989	0.00755462	0.0515301	0.709614	-1.40922	T down vs C	18.6817	0.419863	0.112373	1
1771801_at	S000004348	ATG33	Mitochondrial mitophagy-specific protein; required primarily for mitophagy induced at p	NM_001182245	YLR356W	851070	Q06485	0.00756448	0.0515358	1.90875	1.90875	T up vs C	18.6698	1.49107	0.399326	1
1775754_at	S000003945	HIF1	Non-essential component of the HAT-B histone acetyltransferase complex (Hat1p-Hat2p-Hif	NM_001181842	YLL022C	850638	Q12373	0.00758363	0.0516048	0.610509	-1.63798	T down vs C	18.6467	0.868843	0.232975	1
1775454_at	S000002209	LHP1	RNA binding protein required for maturation of tRNA and U6 snRNA precursors; acts as a	NM_001180110	YDL051W	851509	P33399	0.00760748	0.0517051	1.84452	1.84452	T up vs C	18.6181	1.33736	0.359157	1
1774321_at	S000001471	DAL3	Ureidoglycolate hydrolase, converts ureidoglycolate to glyoxylate and urea in the third	NM_001179554	YIR032C	854850	P32459	0.00764197	0.0517051	0.671534	-1.48913	T down vs C	18.5769	0.565736	0.152269	1
1772709_at	S000028421	HSK3	Essential subunit of the Dam1 complex (aka DASH complex), couples kinetochores to the f	NM_001184513	YKL138C-A	853719	P69852	0.00765236	0.0517051	0.561754	-1.78014	T down vs C	18.5645	1.18664	0.319599	1
1776397_at	S000001347	KTR7	Putative mannosyltransferase involved in protein glycosylation; member of the KRE2/MNT1	NM_001179433	YIL085C	854724	P40504	0.00766871	0.0517051	0.845517	-1.18271	T down vs C	18.5451	0.100473	0.0270889	1
1772328_at	S000028517	YBL039W-B	Putative protein of unknown function	NM_001184527	YBL039W-A	1466441	P0C268	0.00768542	0.0517051	0.594251	-1.68279	T down vs C	18.5254	0.966485	0.260855	1
1770193_at	S000004802	SGS1	Nucleolar DNA helicase of the RecQ family; involved in genome integrity maintenance; re	NM_001182696	YMR190C	855228	P35187	0.0076873	0.0517051	0.622093	-1.60748	T down vs C	18.5231	0.803913	0.217002	1
1774469_at	S000002496	YDR089W	Protein of unknown function; deletion confers resistance to nickel; contains an SPX dom	NM_001180397	YDR089W	851663	P38966	0.00769602	0.0517051	1.1068	1.1068	T up vs C	18.5129	0.0367384	0.0099224	1
1775904_at	S000004744	GAT2	Protein containing GATA family zinc finger motifs; similar to Gln3p and Dal80p; express	NM_001182638	YMR136W	855167	P40209	0.00769645	0.0517051	0.642072	-1.55746	T down vs C	18.5124	0.7004	0.189171	1
1778018_at	S000005668	LSC1	Alpha subunit of succinyl-CoA ligase, which is a mitochondrial enzyme of the TCA cycle	NM_001183561	YOR142W	854310	P53598	0.00770714	0.0517051	1.31613	1.31613	T up vs C	18.4998	0.269231	0.072766	1
1775344_at	S000002533	SWF1	Palmitoyltransferase that acts on transmembrane proteins, including the SNAREs Snc1p, S	NM_001180434	YDR126W	851704	Q04629	0.00770741	0.0517051	0.673053	-1.48577	T down vs C	18.4995	0.559334	0.151176	1
1771931_at	S000006345	KAR3	Minus-end-directed microtubule motor that functions in mitosis and meiosis, localizes t	NM_001184238	YPR141C	856263	P17119	0.00772865	0.0517051	0.618832	-1.61595	T down vs C	18.4745	0.821812	0.222418	1
1770876_at	S000002307	NOP14	Nucleolar protein, forms a complex with Noc4p that mediates maturation and nuclear expo	NM_001180208	YDL148C	851407	Q99207	0.00773562	0.0517051	0.650842	-1.53647	T down vs C	18.4663	0.658164	0.178206	1
1771871_at	S000000027	MYO4	Type V myosin motor involved in actin-based transport of cargos; required for mRNA tran	NM_001178174	YAL029C	851204	P32492	0.00773938	0.0517051	0.788944	-1.26752	T down vs C	18.462	0.200515	0.0543049	1
1779787_at	S000000395	RPL21A	Ribosomal 60S subunit protein L21A; homologous to mammalian ribosomal protein L21, no b	NM_001178539	YBR191W	852489	Q02753	0.00774011	0.0517051	1.46968	1.46968	T up vs C	18.4611	0.528994	0.143273	1
1777120_at	S000000850	CAJ1	Nuclear type II J heat shock protein of the E. coli dnaJ family, contains a leucine zip	NM_001178939	YER048C	856772	P39101	0.00774073	0.0517051	0.765657	-1.30607	T down vs C	18.4604	0.254403	0.0689051	1
1776093_at	S000002712	CPR5	Peptidyl-prolyl cis-trans isomerase (cyclophilin) of the ER; catalyzes the cis-trans is	NM_001180612	YDR304C	851898	P35176	0.00774876	0.0517051	1.54637	1.54637	T up vs C	18.451	0.677995	0.183729	1
1775003_at	S000005962	YPL041C	Protein of unknown function involved in maintenance of proper telomere length	NM_001183855	YPL041C	856066	Q03079	0.00775375	0.0517051	1.51756	1.51756	T up vs C	18.4452	0.620752	0.16827	1
1772186_at	S000000907	NUP157	Subunit of the inner ring of the nuclear pore complex (NPC); contributes to NPC assembl	NM_001178996	YER105C	856842	P40064	0.0077612	0.0517051	0.860131	-1.16261	T down vs C	18.4365	0.0810012	0.0219676	1
1771764_at	S000005627	RAS1	GTPase involved in G-protein signaling in adenylate cyclase activation; plays a role in	NM_001183520	YOR101W	854268	P01119	0.00780082	0.0518318	1.31568	1.31568	T up vs C	18.3905	0.268564	0.073017	1
1771315_at	S000028423	ERI1	Endoplasmic reticulum membrane protein that binds to and inhibits GTP-bound Ras2p at th	NM_001184515	YPL096C-A	856008	P62651	0.00780666	0.0518318	0.770413	-1.29801	T down vs C	18.3838	0.242741	0.0660207	1
1778106_x_at	S000004454	YLR462W	Putative protein of unknown function with similarity to helicases; YLR462W is within th	NM_001182350	YLR462W	851184	O13556	0.00780741	0.0518318	1.3974	1.3974	T up vs C	18.3829	0.399502	0.108661	1
1777881_at	S000001285	YKE4	Zinc transporter; localizes to the ER; null mutant is sensitive to calcofluor white, le	NM_001179373	YIL023C	854789	P40544	0.00782124	0.0518634	1.73054	1.73054	T up vs C	18.3669	1.07321	0.292158	1
1776379_at	S000001884	WWM1	WW domain containing protein of unknown function; binds to Mca1p, a caspase-related pro	NM_001179956	YFL010C	850538	P43582	0.00783791	0.0519136	0.760498	-1.31493	T down vs C	18.3477	0.26745	0.0728837	1
1773765_at	S000000453	ARO4	3-deoxy-D-arabino-heptulosonate-7-phosphate (DAHP) synthase; catalyzes the first step i	NM_001178597	YBR249C	852551	P32449	0.00786536	0.0520274	1.62792	1.62792	T up vs C	18.3163	0.847281	0.231292	1
1775320_at	S000003926	SFI1	Centrin (Cdc31p)-binding protein required for spindle pole body (SPB) duplication, loca	NM_001181823	YLL003W	850657	Q12369	0.00787329	0.0520274	0.624886	-1.60029	T down vs C	18.3072	0.788808	0.215436	1
1774651_at	S000003171	KEX1	Cell death protease essential for hypochlorite-induced apoptosis; involved in the proce	NM_001181068	YGL203C	852670	P09620	0.00790208	0.0521391	0.572987	-1.74524	T down vs C	18.2744	1.10656	0.302761	1
1772910_at	S000003975	AQY2	Water channel that mediates the transport of water across cell membranes, only expresse	NM_001181872	YLL052C	850674	D3W8P2 /// P0CD90	0.00790843	0.0521391	2.72427	2.72427	T up vs C	18.2672	3.58379	0.980934	1
1780055_at	S000003326	VAS1	Mitochondrial and cytoplasmic valyl-tRNA synthetase	NM_001181223	YGR094W	852986	P07806	0.00793013	0.0522219	1.1905	1.1905	T up vs C	18.2427	0.108486	0.0297342	1
1771045_at	S000001844	ALR2	Probable Mg(2+) transporter; overexpression confers increased tolerance to Al(3+) and G	NM_001179917	YFL050C	850494	P43553	0.00795174	0.0522668	0.617121	-1.62043	T down vs C	18.2183	0.831321	0.228156	1
1773617_at	S000007221	YCL001W-A	Putative protein of unknown function; YCL001W-A gene has similarity to DOM34 and is pre	NM_001184314	YCL001W-A	850355	P87012	0.00796338	0.0522668	0.534819	-1.86979	T down vs C	18.2052	1.39747	0.38381	1
1773691_at	S000004386	CST9	SUMO E3 ligase; required for synaptonemal complex formation; localizes to synapsis init	NM_001182282	YLR394W	851110	Q06032	0.00796438	0.0522668	0.559697	-1.78668	T down vs C	18.2041	1.20178	0.330086	1
1779735_at	S000000482	DPB3	Third-largest subunit of DNA polymerase II (DNA polymerase epsilon); required to mainta	NM_001178626	YBR278W	852580	P27344	0.00797453	0.0522734	0.67678	-1.47758	T down vs C	18.1927	0.543841	0.149467	1
1770294_at	S000000655	YIH1	Negative regulator of eIF2 kinase Gcn2p; competes with Gcn2p for binding to Gcn1p; may	NM_001178770	YCR059C	850423	P25637	0.00799069	0.0523193	2.65168	2.65168	T up vs C	18.1746	3.39324	0.933513	1
1775844_at	S000004185	NMT1	N-myristoyl transferase, catalyzes the cotranslational, covalent attachment of myristic	NM_001182082	YLR195C	850892	P14743	0.00801123	0.0523938	0.810441	-1.2339	T down vs C	18.1516	0.157617	0.0434168	1
1779324_at	S000006347	RRP15	Nucleolar protein, constituent of pre-60S ribosomal particles; required for proper proc	NM_001184240	YPR143W	856264	Q06511	0.00802541	0.0524265	0.544055	-1.83805	T down vs C	18.1359	1.32204	0.364483	1
1778052_at	S000001772	OAF3	Putative transcriptional repressor with Zn(2)-Cys(6) finger; negatively regulates trans	NM_001179854	YKR064W	853938	P36023	0.00803929	0.0524278	0.719163	-1.3905	T down vs C	18.1205	0.387777	0.107	1
1776351_at	S000007591	YBL029C-A	Protein of unknown function; green fluorescent protein (GFP)-fusion protein localizes t	NM_001184457	YBL029C-A	852251	Q3E756	0.00804395	0.0524278	0.720962	-1.38703	T down vs C	18.1153	0.381922	0.105414	1
1769653_s_at	S000000573 /// S000000634	BUD5 /// YCL068C	Putative protein of unknown function /// Putative protein of unknown function	NM_001178709 /// NM_001178752	YCL068C	850291 /// 850405	P25593 /// P25300	0.00806953	0.0524291	1.50843	1.50843	T up vs C	18.087	0.602931	0.166675	1
1778229_at	S000028858	YOR293C-A	Putative protein of unknown function; identified by expression profiling and mass spect	NM_001184669	YOR293C-A	1466486	Q3E7Y7	0.0080727	0.0524291	0.583227	-1.7146	T down vs C	18.0835	1.03729	0.286805	1
1780064_at	S000001162	MSH1	DNA-binding protein of the mitochondria involved in repair of mitochondrial DNA, has AT	NM_001179250	YHR120W	856520	P25846	0.00808057	0.0524291	0.677833	-1.47529	T down vs C	18.0749	0.53952	0.149246	1
1772100_at	S000003506	TAF1	TFIID subunit, involved in RNA pol II transcription initiation; possesses in vitro hist	NM_001181403	YGR274C	853191	P46677	0.00808963	0.0524291	0.524999	-1.90477	T down vs C	18.0649	1.48146	0.410037	1
1776705_at	S000004424	IMD3	Inosine monophosphate dehydrogenase; catalyzes the first step of GMP biosynthesis, memb	NM_001182320	YLR432W	851152	P50095	0.00809309	0.0524291	1.3717	1.3717	T up vs C	18.0611	0.356404	0.0986662	1
1777170_at	S000005204	LTO1	Essential protein that forms a complex with Rli1p and Yae1p; ortholog of human ORAOV1,	NM_001183098	YNL260C	855461	P53846	0.00809918	0.0524291	0.672824	-1.48627	T down vs C	18.0544	0.560298	0.155169	1
1774718_at	S000003394	TIF4631	Translation initiation factor eIF4G; subunit of the mRNA cap-binding protein complex (e	NM_001181291	YGR162W	853071	P39935	0.00812993	0.0525637	1.37158	1.37158	T up vs C	18.0208	0.356204	0.0988315	1
1770879_at	S000007650	YDR381C-A	Protein of unknown function, localized to the mitochondrial outer membrane	NM_001184511	YDR381C-A	851989	Q3E6R5	0.00815333	0.0525637	1.41086	1.41086	T up vs C	17.9953	0.422712	0.117451	1
1771853_at	S000028548	YGL041C-B	Putative protein of unknown function; identified by fungal homology and RT-PCR	NM_001184550	YGL041C-B	1466454	Q3E750	0.00815388	0.0525637	0.638281	-1.56671	T down vs C	17.9947	0.71925	0.199851	1
1773710_at	S000003877	TDA4	Putative protein of unknown function; null mutant is sensitive to expression of the top	NM_001181774	YJR116W	853580	P47153	0.00815676	0.0525637	1.38241	1.38241	T up vs C	17.9915	0.374169	0.103985	1
1774040_at	S000005212	LYP1	Lysine permease; one of three amino acid permeases (Alp1p, Can1p, Lyp1p) responsible fo	NM_001183106	YNL268W	855453	P32487	0.00816914	0.0525669	1.60737	1.60737	T up vs C	17.9781	0.803686	0.223518	1
1775614_at	S000004284	GSP1	Ran GTPase; GTP binding protein (mammalian Ranp homolog) involved in the maintenance of	NM_001182181	YLR293C	851000	P32835	0.00817564	0.0525669	1.2883	1.2883	T up vs C	17.9711	0.228969	0.063705	1
1773531_at	S000001763	RHO4	Non-essential small GTPase; member of the Rho/Rac subfamily of Ras-like proteins; likel	NM_001179845	YKR055W	853929	Q00246	0.00820311	0.0525898	1.59401	1.59401	T up vs C	17.9414	0.775674	0.216169	1
1775004_at	S000000882	AIM9	Putative protein of unknown function; the authentic, non-tagged protein is detected in	NM_001178971	YER080W	856813	P40053	0.00820334	0.0525898	0.744754	-1.34273	T down vs C	17.9411	0.309882	0.0863607	1
1774806_at	S000000467	SHM1	Mitochondrial serine hydroxymethyltransferase, converts serine to glycine plus 5,10 met	NM_001178611	YBR263W	852565	P37292	0.00820974	0.0525898	1.27058	1.27058	T up vs C	17.9342	0.204625	0.0570487	1
1776079_at	S000003473	YAP1802	Protein of the AP180 family, involved in clathrin cage assembly; binds Pan1p and clathr	NM_001181370	YGR241C	853157	P53309	0.00821601	0.0525898	0.726992	-1.37553	T down vs C	17.9275	0.362725	0.101164	1
1778764_at	S000005100	NSG2	Protein involved in regulation of sterol biosynthesis; specifically stabilizes Hmg2p, o	NM_001182994	YNL156C	855566	P53898	0.00828882	0.0529851	2.54525	2.54525	T up vs C	17.8497	3.11414	0.872325	1
1770737_at	S000004908	JNM1	Component of the yeast dynactin complex, consisting of Nip100p, Jnm1p, and Arp1p; requi	NM_001182802	YMR294W	855339	P36224	0.0082963	0.0529851	0.636272	-1.57165	T down vs C	17.8417	0.729384	0.204404	1
1769731_at	S000002669	EXG2	Exo-1,3-beta-glucanase, involved in cell wall beta-glucan assembly; may be anchored to	NM_001180569	YDR261C	851848	P52911	0.0083522	0.0532825	1.55072	1.55072	T up vs C	17.7827	0.686754	0.193096	1
1771708_at	S000002488	PDC2	Transcription factor for thiamine-regulated genes; required for expression of the two i	NM_001180389	YDR081C	851654	P32896	0.00837771	0.0533857	0.839277	-1.1915	T down vs C	17.756	0.10954	0.0308459	1
1774556_at	S000005225	HCH1	Heat shock protein regulator; binds to Hsp90p and may stimulate ATPase activity; origin	NM_001183119	YNL281W	855440	P53834	0.00840552	0.0535033	1.38119	1.38119	T up vs C	17.7269	0.372131	0.104962	1
1776255_at	S000005649	LEO1	Component of the Paf1 complex; which associates with RNA polymerase II and is involved	NM_001183542	YOR123C	854290	P38439	0.00841817	0.0535242	0.707825	-1.41278	T down vs C	17.7138	0.426064	0.120263	1
1773639_at	S000002257	BUG1	Cis-golgi localized protein involved in ER to Golgi transport; forms a complex with the	NM_001180158	YDL099W	851459	Q12191	0.00843541	0.0535742	0.605071	-1.6527	T down vs C	17.6959	0.900635	0.254476	1
1775814_at	S000002337	DLD2	D-lactate dehydrogenase, located in the mitochondrial matrix	NM_001180238	YDL178W	851376	P46681	0.00846058	0.0536745	1.38421	1.38421	T up vs C	17.6698	0.37717	0.106727	1
1777817_at	S000000876	RPS24A /// RPS24B	Protein component of the small (40S) ribosomal subunit; homologous to mammalian ribosom	NM_001178965 /// NM_001179419	YER074W	854741 /// 856805	P0CX31 /// P0CX32	0.00847113	0.0536818	1.56284	1.56284	T up vs C	17.659	0.711347	0.201413	1
1777381_at	S000001515	IXR1	Transcriptional repressor that regulates hypoxic genes during normoxia; involved in the	NM_001179598	YKL032C	853836	P33417	0.0084965	0.0537829	0.643907	-1.55302	T down vs C	17.6329	0.691407	0.196056	1
1777941_at	S000000538	MXR2	Methionine-R-sulfoxide reductase, involved in the response to oxidative stress; protect	NM_001178678	YCL033C	850324	P25566	0.00854251	0.0540143	0.728529	-1.37263	T down vs C	17.5859	0.357936	0.101768	1
1770102_at	S000001160	ORC6	Subunit of the origin recognition complex, which directs DNA replication by binding to	NM_001179248	YHR118C	856518	P38826	0.00855419	0.0540285	0.683308	-1.46347	T down vs C	17.574	0.517425	0.147214	1
1769365_at	S000006075	PEP4	Vacuolar aspartyl protease (proteinase A), required for the posttranslational precursor	NM_001183968	YPL154C	855949	P07267	0.00858582	0.0540886	1.33887	1.33887	T up vs C	17.5419	0.303861	0.0866101	1
1778233_at	S000003984	MMP1	High-affinity S-methylmethionine permease, required for utilization of S-methylmethioni	NM_001181881	YLL061W	850665	Q12372	0.00858863	0.0540886	0.633758	-1.57789	T down vs C	17.5391	0.742214	0.211589	1
1770809_at	S000006378	YPR174C	Protein of unknown function; green fluorescent protein (GFP)-fusion protein localizes t	NM_001184271	YPR174C	856304	Q06616	0.0085921	0.0540886	1.55151	1.55151	T up vs C	17.5356	0.688353	0.196273	1
1775717_at	S000004405	YLR413W	Putative protein of unknown function; not an essential gene; YLR413W has a paralog, FAT	NM_001182301	YLR413W	851131	Q06689	0.00862212	0.0541892	1.97229	1.97229	T up vs C	17.5053	1.64596	0.470133	1
1771046_at	S000005239	YNL295W	Putative protein of unknown function	NM_001183133	YNL295W	855421	P48564	0.00862875	0.0541892	0.683417	-1.46324	T down vs C	17.4987	0.516992	0.147723	1
1777337_at	S000005081	NAM9	Mitochondrial ribosomal component of the small subunit	NM_001182975	YNL137C	855585	P27929	0.00863652	0.0541892	1.2048	1.2048	T up vs C	17.4909	0.123862	0.0354077	1
1779331_at	S000005724	BFR1	Component of mRNP complexes associated with polyribosomes; implicated in secretion and	NM_001183617	YOR198C	854373	P38934	0.0086746	0.0543684	1.16129	1.16129	T up vs C	17.4528	0.0797807	0.0228562	1
1777111_at	S000004949	HRB1	Poly(A+) RNA-binding protein; involved in the export of mRNAs from the nucleus to the c	NM_001182843	YNL004W	855728	P38922	0.00872196	0.0546054	0.894073	-1.11848	T down vs C	17.4058	0.0447322	0.0128498	1
1770888_at	S000001522	PTM1	Protein of unknown function; copurifies with late Golgi vesicles containing the v-SNARE	NM_001179605	YKL039W	853827	P32857	0.00873265	0.0546125	1.22822	1.22822	T up vs C	17.3952	0.150773	0.0433374	1
1773078_at	S000003494	BUD32	Protein kinase, component of the EKC/KEOPS complex with Kae1p, Cgi121p, Pcc1p, and Gon7	NM_001181391	YGR262C	853178	P53323	0.00875709	0.0547055	1.26862	1.26862	T up vs C	17.3711	0.201985	0.0581381	1
1771141_at	S000006329	YLH47	Mitochondrial inner membrane protein exposed to the mitochondrial matrix, associates wi	NM_001184222	YPR125W	856243	Q06493	0.0087698	0.0547251	1.24616	1.24616	T up vs C	17.3586	0.1728	0.0497734	1
1773219_at	S000003132	YRB30	RanGTP-binding protein, inhibits RanGAP1 (Rna1p)-mediated GTP hydrolysis of RanGTP (Gsp	NM_001181029	YGL164C	852712	P53107	0.00880786	0.0548837	0.503388	-1.98654	T down vs C	17.3214	1.68105	0.485251	1
1780187_at	S000003946	POM33	Transmembrane nucleoporin; involved in nuclear pore complex (NPC) distribution, assembl	NM_001181843	YLL023C	850637	Q12164	0.00883376	0.0548837	1.83594	1.83594	T up vs C	17.2962	1.31705	0.380734	1
1769900_at	S000000332	ATG14	Autophagy-specific subunit of phosphatidylinositol 3-kinase complex I (with Vps34/15/30	NM_001178476	YBR128C	852425	P38270	0.00884099	0.0548837	0.665751	-1.50206	T down vs C	17.2892	0.59058	0.170795	1
1776644_at	S000001766	GLG1	Glycogenin glucosyltransferase; self-glucosylating initiator of glycogen synthesis, als	NM_001179848	YKR058W	853932	P36143	0.00884262	0.0548837	1.18329	1.18329	T up vs C	17.2876	0.101059	0.0292287	1
1775162_at	S000004836	UBP8	Ubiquitin-specific protease that is a component of the SAGA (Spt-Ada-Gcn5-Acetyltransfe	NM_001182730	YMR223W	855263	P50102	0.00885662	0.0548837	1.27013	1.27013	T up vs C	17.274	0.204016	0.0590527	1
1772446_at	S000002348	RBS1	Protein of unknown function, identified as a high copy suppressor of psk1 psk2 mutation	NM_001180249	YDL189W	851338	Q05672	0.00887078	0.0548837	0.764335	-1.30833	T down vs C	17.2603	0.257708	0.0746533	1
1772743_at	S000002777	XRS2	Protein required for DNA repair; component of the Mre11 complex, which is involved in d	NM_001180677	YDR369C	851975	P33301	0.00887081	0.0548837	0.66722	-1.49876	T down vs C	17.2603	0.584196	0.169231	1
1778608_at	S000004817	INP1	Peripheral membrane protein of peroxisomes involved in peroxisomal inheritance; recruit	NM_001182711	YMR204C	855244	Q03694	0.00887204	0.0548837	0.703156	-1.42216	T down vs C	17.2591	0.44254	0.128205	1
1778500_at	S000006010	RLM1	MADS-box transcription factor; component of the protein kinase C-mediated MAP kinase pa	NM_001183903	YPL089C	856016	Q12224	0.00889778	0.0549114	0.712582	-1.40335	T down vs C	17.2343	0.409707	0.118864	1
1769727_s_at	S000002293 /// S000002343	RPL41A /// RPL41B	Ribosomal 60S subunit protein L41B; comprises only 25 amino acids; rpl41a rpl41b double	NM_001180194 /// NM_001180244	YDL184C	851344 /// 851422	P0CX86 /// P0CX87	0.00890141	0.0549114	2.10509	2.10509	T up vs C	17.2308	1.97696	0.573671	1
1773738_at	S000001736	SAP190	Protein that forms a complex with the Sit4p protein phosphatase; required for Sit4p fun	NM_001179818	YKR028W	853899	P36123	0.00891257	0.0549114	0.73914	-1.35292	T down vs C	17.2201	0.326	0.0946568	1
1769516_at	S000002244	YDL086W	Putative carboxymethylenebutenolidase; the authentic, non-tagged protein is detected in	NM_001180145	YDL086W	851472	Q07505	0.00891981	0.0549114	1.13836	1.13836	T up vs C	17.2132	0.0599231	0.0174062	1
1774992_at	S000001588	SEG2	Eisosome component; likely plays only minor role in eisosome assembly; shown to interac	NM_001179671	YKL105C	853756	P34250	0.00892455	0.0549114	1.28275	1.28275	T up vs C	17.2086	0.221232	0.0642795	1
1777524_at	S000004439	VMA6	Subunit d of the five-subunit V0 integral membrane domain of vacuolar H+-ATPase (V-ATPa	NM_001182335	YLR447C	851168	P32366	0.00896686	0.0550955	1.12822	1.12822	T up vs C	17.1682	0.0519332	0.0151248	1
1778384_at	S000001264	INP51	Phosphatidylinositol 4,5-bisphosphate 5-phosphatase, synaptojanin-like protein with an	NM_001179352	YIL002C	854815	P40559	0.00901733	0.0550955	0.787387	-1.27002	T down vs C	17.1204	0.203872	0.0595407	1
1772223_at	S000002224	IDP1	Mitochondrial NADP-specific isocitrate dehydrogenase, catalyzes the oxidation of isocit	NM_001180125	YDL066W	851493	P21954	0.00901752	0.0550955	1.27456	1.27456	T up vs C	17.1202	0.210002	0.0613315	1
1777795_at	S000000041	PTA1	Subunit of holo-CPF, a multiprotein complex and functional homolog of mammalian CPSF, r	NM_001178188	YAL043C	851255	Q01329	0.00902753	0.0550955	1.29026	1.29026	T up vs C	17.1108	0.231728	0.0677139	1
1774488_at	S000005467	YOL107W	Putative protein of unknown function; green fluorescent protein (GFP)-fusion protein lo	NM_001183361	YOL107W	854043	Q12239	0.00903035	0.0550955	0.76433	-1.30834	T down vs C	17.1081	0.257721	0.075321	1
1770567_at	S000004255	NEJ1	Protein involved in regulation of nonhomologous end joining; interacts with DNA ligase	NM_001182152	YLR265C	850970	Q06148	0.00903273	0.0550955	0.600169	-1.6662	T down vs C	17.1059	0.930031	0.271845	1
1774601_at	S000004047	MNL2	Putative mannosidase involved in ER-associated protein degradation; localizes to the en	NM_001181944	YLR057W	850746	Q12205	0.00904507	0.0550955	0.650208	-1.53797	T down vs C	17.0943	0.661157	0.193385	1
1776210_at	S000003338	VOA1	Endoplasmic reticulum protein that functions, together with other assembly factors, in	NM_001181235	YGR106C	852998	P53262	0.00905456	0.0550955	1.67504	1.67504	T up vs C	17.0854	0.949418	0.277845	1
1776363_at	S000004364	SUR4	Elongase, involved in fatty acid and sphingolipid biosynthesis; synthesizes very long c	NM_001182261	YLR372W	851087	P40319	0.00907988	0.0550955	1.51807	1.51807	T up vs C	17.0617	0.621752	0.182207	1
1776541_at	S000004596	RSC9	Component of the RSC chromatin remodeling complex; DNA-binding protein involved in the	NM_001182490	YML127W	854912	Q03124	0.00908963	0.0550955	1.28158	1.28158	T up vs C	17.0526	0.21962	0.0643949	1
1777511_at	S000005741	AIM41	Putative protein of unknown function; the authentic protein is detected in highly purif	NM_001183634	YOR215C	854390	Q12032	0.00909192	0.0550955	1.24299	1.24299	T up vs C	17.0504	0.168818	0.0495054	1
1779407_at	S000003808	ANB1	Translation elongation factor eIF-5A; previously thought to function in translation ini	NM_001181705	YJR047C	853506	P19211	0.00909432	0.0550955	1.533	1.533	T up vs C	17.0482	0.651252	0.191003	1
1777856_at	S000003948	PAU17	Protein of unknown function, member of the seripauperin multigene family encoded mainly	NM_001181845	YLL025W	850635	Q12370	0.00909648	0.0550955	1.31011	1.31011	T up vs C	17.0462	0.26033	0.0763602	1
1776378_at	S000002510	STE5	Pheromone-responsive MAPK scaffold protein; couples activation of the G-protein-coupled	NM_001180411	YDR103W	851680	P32917	0.00910391	0.0550955	0.678098	-1.47471	T down vs C	17.0392	0.538435	0.157999	1
1772369_at	S000003733	UBP12	Ubiquitin-specific protease; cleaves ubiquitin from ubiquitinated proteins; present in	NM_001181630	YJL197W	853242	P39538	0.00910863	0.0550955	0.87656	-1.14082	T down vs C	17.0349	0.0619352	0.0181789	1
1773052_at	S000000755	BUD16	Putative pyridoxal kinase, a key enzyme involved in pyridoxal 5'-phosphate synthesis, t	NM_001178844	YEL029C	856683	P39988	0.00911608	0.0550955	0.820948	-1.2181	T down vs C	17.0279	0.138889	0.0407828	1
1772512_at	S000003365	PEX4	Peroxisomal ubiquitin conjugating enzyme required for peroxisomal matrix protein import	NM_001181262	YGR133W	853034	P29340	0.00912725	0.0550955	1.17315	1.17315	T up vs C	17.0175	0.0909949	0.0267356	1
1772615_at	S000006349	ASN1	Asparagine synthetase; catalyzes the synthesis of L-asparagine from L-aspartate in the	NM_001184242	YPR145W	856268	P49089	0.00912928	0.0550955	1.46797	1.46797	T up vs C	17.0157	0.525801	0.154505	1
1777451_at	S000001581	MTC2	Protein of unknown function; mtc2 is synthetically sick with cdc13-1	NM_001179664	YKL098W	853763	P34246	0.00914086	0.0550955	0.700519	-1.42751	T down vs C	17.0049	0.452033	0.132912	1
1776342_at	S000001664	PRS1	5-phospho-ribosyl-1(alpha)-pyrophosphate synthetase, synthesizes PRPP, which is require	NM_001179747	YKL181W	853654	P32895	0.00914723	0.0550955	0.836864	-1.19494	T down vs C	16.999	0.11317	0.0332871	1
1770452_at	S000001552	YKL069W	Methionine-R-sulfoxide reductase; reduces the R enantiomer of free Met-SO, in contrast	NM_001179635	YKL069W	853794	P36088	0.00916452	0.0551415	1.57329	1.57329	T up vs C	16.9831	0.732743	0.215728	1
1778259_at	S000002550	SAN1	Ubiquitin-protein ligase; involved in the proteasome-dependent degradation of aberrant	NM_001180450	YDR143C	851721	P22470	0.00918202	0.0551496	0.61799	-1.61815	T down vs C	16.9669	0.826481	0.243556	1
1779289_at	S000000170	AAR2	Component of the U5 snRNP, required for splicing of U3 precursors; originally described	NM_001178314	YBL074C	852205	P32357	0.00919366	0.0551496	1.28526	1.28526	T up vs C	16.9562	0.224719	0.0662643	1
1775211_at	S000004853	CUS1	Protein required for assembly of U2 snRNP into the spliceosome, forms a complex with Hs	NM_001182747	YMR240C	855281	Q02554	0.00919481	0.0551496	0.706142	-1.41614	T down vs C	16.9552	0.431953	0.127381	1
1775368_at	S000003191	COG1	Essential component of the conserved oligomeric Golgi complex (Cog1p through Cog8p), a	NM_001181088	YGL223C	852649	P53079	0.00925846	0.0552972	0.754892	-1.32469	T down vs C	16.897	0.2821	0.0834763	1
1778777_at	S000000282	ECM33	GPI-anchored protein of unknown function; possible role in apical bud growth; GPI-ancho	NM_001178426	YBR078W	852370	P38248	0.00927424	0.0552972	1.1582	1.1582	T up vs C	16.8827	0.0769608	0.0227928	1
1776170_at	S000004637	YMR034C	Putative transporter, member of the SLC10 carrier family; identified in a transposon mu	NM_001182531	YMR034C	855050	Q05131	0.00929924	0.0552972	0.564289	-1.77214	T down vs C	16.86	1.16818	0.346435	1
1777718_at	S000003026	RAD6	Ubiquitin-conjugating enzyme (E2), involved in postreplication repair (as a heterodimer	NM_001180923	YGL058W	852822	P06104	0.00930126	0.0552972	1.30163	1.30163	T up vs C	16.8582	0.247963	0.0735437	1
1774845_at	S000004531	SMA2	Meiosis-specific prospore membrane protein; required to produce bending force necessary	NM_001182425	YML066C	854936	Q04658	0.0093041	0.0552972	0.557229	-1.79459	T down vs C	16.8556	1.22016	0.361944	1
1770023_at	S000002213	PSA1	GDP-mannose pyrophosphorylase (mannose-1-phosphate guanyltransferase), synthesizes GDP-	NM_001180114	YDL055C	851504	P41940	0.00931434	0.0552972	1.46496	1.46496	T up vs C	16.8464	0.520198	0.154394	1
1770707_at	S000003437	TDA10	ATP-binding protein of unknown function; crystal structure resembles that of E.coli pan	NM_001181334	YGR205W	853119	P42938	0.00931665	0.0552972	1.58875	1.58875	T up vs C	16.8443	0.764699	0.22699	1
1774358_at	S000002796	RVS167	Actin-associated protein with roles in endocytosis and exocytosis; interacts with Rvs16	NM_001180696	YDR388W	851996	P39743	0.00932292	0.0552972	1.19594	1.19594	T up vs C	16.8387	0.11424	0.0339218	1
1770114_at	S000002868	TFB3	Subunit of TFIIH and nucleotide excision repair factor 3 complexes, involved in transcr	NM_001180768	YDR460W	852071	Q03290	0.00933068	0.0552972	0.545505	-1.83316	T down vs C	16.8317	1.31051	0.389298	1
1770259_at	S000002264	PHO2	Homeobox transcription factor; regulatory targets include genes involved in phosphate m	NM_001180165	YDL106C	851452	E9PA28 /// P07269	0.00934251	0.0552972	0.651024	-1.53604	T down vs C	16.821	0.657309	0.195383	1
1778296_at	S000005367	CSI2	Protein of unknown function; green fluorescent protein (GFP)- fusion protein localizes	NM_001183261	YOL007C	854155	Q08054	0.00934532	0.0552972	0.732569	-1.36506	T down vs C	16.8185	0.345546	0.102728	1
1772165_at	S000005599	SGO1	Component of the spindle checkpoint, involved in sensing lack of tension on mitotic chr	NM_001183492	YOR073W	854240	Q08490	0.00937377	0.0552972	0.797878	-1.25332	T down vs C	16.793	0.18192	0.0541652	1
1771620_at	S000006366	ORC4	Subunit of the origin recognition complex (ORC); ORC directs DNA replication by binding	NM_001184259	YPR162C	856291	P54791	0.00938103	0.0552972	0.781672	-1.27931	T down vs C	16.7866	0.216487	0.0644823	1
1769799_at	S000003670	LCB3	Long-chain base-1-phosphate phosphatase; specific for dihydrosphingosine-1-phosphate, r	NM_001181567	YJL134W	853307	P47013	0.00938257	0.0552972	1.22731	1.22731	T up vs C	16.7852	0.149694	0.0445912	1
1771652_at	S000004562	YML096W	Putative protein of unknown function with similarity to asparagine synthetases; green f	NM_001182456	YML096W	854877	Q04489	0.00938994	0.0552972	0.706264	-1.4159	T down vs C	16.7786	0.431524	0.128594	1
1772949_at	S000028836	YIL046W-A	Putative protein of unknown function; identified by expression profiling and mass spect	NM_001184654	YIL046W-A	1466492	Q3E7Z4	0.00939128	0.0552972	0.549775	-1.81892	T down vs C	16.7774	1.277	0.380572	1
1777682_at	S000004105	CFT2	Subunit of the mRNA cleavage and polyadenlylation factor (CPF); required for pre-mRNA c	NM_001182002	YLR115W	850806	Q12102	0.00939164	0.0552972	0.631469	-1.58361	T down vs C	16.7771	0.75404	0.224723	1
1774094_at	S000002876	TLG1	Essential t-SNARE that forms a complex with Tlg2p and Vti1p and mediates fusion of endo	NM_001180776	YDR468C	852079	Q03322	0.00939355	0.0552972	0.625129	-1.59967	T down vs C	16.7754	0.787506	0.234721	1
1770424_at	S000002981	PDR1	Transcription factor that regulates the pleiotropic drug response; zinc cluster protein	NM_001180878	YGL013C	852871	P12383	0.00944434	0.0555389	0.623173	-1.60469	T down vs C	16.7303	0.798048	0.238504	1
1769383_at	S000001460	MRS1	Splicing protein; required for splicing of two mitochondrial group I introns (BI3 in CO	NM_001179543	YIR021W	854839	P07266	0.00945645	0.055553	1.30322	1.30322	T up vs C	16.7196	0.250257	0.0748393	1
1778877_at	S000005041	PHO23	Probable component of the Rpd3 histone deacetylase complex, involved in transcriptional	NM_001182935	YNL097C	855626	P50947	0.00946888	0.0555689	0.766267	-1.30503	T down vs C	16.7086	0.252888	0.075676	1
1770216_at	S000006116	APL5	Delta adaptin-like subunit of the clathrin associated protein complex (AP-3); functions	NM_001184009	YPL195W	855906	Q08951	0.009492	0.0556033	0.715639	-1.39735	T down vs C	16.6883	0.39942	0.119671	1
1778921_at	S000002773	ESF1	Nucleolar protein involved in pre-rRNA processing; depletion causes severely decreased	NM_001180673	YDR365C	851969	Q06344	0.00949419	0.0556033	0.595439	-1.67943	T down vs C	16.6864	0.959082	0.287385	1
1778545_at	S000002429	ATG31	Autophagy-specific protein required for autophagosome formation; may form a complex wit	NM_001180330	YDR022C	851585	Q12421	0.00952446	0.0556819	0.791695	-1.26311	T down vs C	16.6598	0.19467	0.0584249	1
1773241_at	S000000982	ISC10	Protein required for sporulation, transcript is induced 7.5 hours after induction of me	NM_001179070	YER180C	856927	P32645	0.0095271	0.0556819	0.845829	-1.18227	T down vs C	16.6575	0.100032	0.0300261	1
1770481_at	S000005251	MCK1	Dual-specificity ser/thr and tyrosine protein kinase; roles in chromosome segregation,	NM_001183145	YNL307C	855409	P21965	0.00961037	0.056063	1.47564	1.47564	T up vs C	16.5852	0.540186	0.162852	1
1774340_at	S000003691	FBP26	Fructose-2,6-bisphosphatase, required for glucose metabolism; protein abundance increas	NM_001181588	YJL155C	853286	P32604	0.00961191	0.056063	1.06304	1.06304	T up vs C	16.5839	0.0133351	0.0040205	1
1779801_at	S000002648	SNU56	Component of U1 snRNP required for mRNA splicing via spliceosome; yeast specific, no me	NM_001180548	YDR240C	851827	Q03782	0.00962757	0.056097	0.70826	-1.41191	T down vs C	16.5704	0.42455	0.128105	1
1773559_at	S000004897	YKU70	Subunit of the telomeric Ku complex (Yku70p-Yku80p), involved in telomere length mainte	NM_001182791	YMR284W	855328	E9P8N2 /// P32807	0.00965447	0.0560987	0.624419	-1.60149	T down vs C	16.5473	0.79132	0.239109	1
1771575_at	S000003321	NNF2	Protein that exhibits physical and genetic interactions with Rpb8p, which is a subunit	NM_001181218	YGR089W	852980	P53253	0.00965731	0.0560987	0.683186	-1.46373	T down vs C	16.5448	0.51791	0.156517	1
1778306_at	S000001537	DEF1	RNAPII degradation factor, forms a complex with Rad26p in chromatin, enables ubiquitina	NM_001179620	YKL054C	853811	P35732	0.00966762	0.0560987	0.754939	-1.32461	T down vs C	16.536	0.281976	0.0852612	1
1770508_at	S000005060	DMA2	Ubiquitin-protein ligase (E3); controls septin dynamics and spindle position checkpoint	NM_001182954	YNL116W	855607	P53924	0.00967158	0.0560987	0.728443	-1.37279	T down vs C	16.5326	0.358202	0.108332	1
1771492_at	S000003157	RPS26A	Protein component of the small (40S) ribosomal subunit; homologous to mammalian ribosom	NM_001181054	YGL189C	852686	P39938	0.00967694	0.0560987	0.917946	-1.08939	T down vs C	16.528	0.0261549	0.00791227	1
1774917_at	S000006227	EAF3	Esa1p-associated factor, nonessential component of the NuA4 acetyltransferase complex,	NM_001184120	YPR023C	856134	Q12432	0.00970006	0.0561559	0.793659	-1.25999	T down vs C	16.5083	0.190562	0.0577171	1
1771531_at	S000003675	YUR1	Mannosyltransferase involved in protein N-glycosylation; member of the KTR1 family; loc	NM_001181572	YJL139C	853302	P26725	0.00970644	0.0561559	0.673718	-1.4843	T down vs C	16.5029	0.556547	0.168621	1
1778105_at	S000005036	YNL092W	Putative S-adenosylmethionine-dependent methyltransferase of the seven beta-strand fami	NM_001182930	YNL092W	855632	P53934	0.00972637	0.0561912	0.770491	-1.29787	T down vs C	16.4859	0.242552	0.0735633	1
1779175_at	S000005617	TMA46	Protein of unknown function that associates with translating ribosomes; interacts with	NM_001183510	YOR091W	854258	Q12000	0.00973933	0.0561912	0.606938	-1.64762	T down vs C	16.4749	0.889624	0.269993	1
1780224_at	S000001933	RSC8	Component of the RSC chromatin remodeling complex; essential for viability and mitotic	NM_001180002	YFR037C	850598	P43609	0.00974499	0.0561912	0.620734	-1.611	T down vs C	16.4702	0.811335	0.246305	1
1769773_at	S000002335	YDL176W	Protein of unknown function, predicted by computational methods to be involved in fruct	NM_001180236	YDL176W	851378	Q12027	0.00975187	0.0561912	0.58946	-1.69647	T down vs C	16.4643	0.996786	0.302711	1
1770887_at	S000001670	YKL187C	Protein required for fatty acid uptake; protein abundance increases in cortical patches	NM_001179753	YKL187C	853648	P34231	0.00977174	0.0562062	1.54323	1.54323	T up vs C	16.4476	0.671692	0.204192	1
1771929_at	S000001730	NTR2	Essential protein that forms a dimer with Ntr1p; also forms a trimer, with Ntr2p and th	NM_001179812	YKR022C	853892	P36118	0.00977413	0.0562062	0.58293	-1.71547	T down vs C	16.4455	1.03924	0.315966	1
1776278_at	S000005040	RPS7B	Protein component of the small (40S) ribosomal subunit; interacts with Kti11p; deletion	NM_001182934	YNL096C	855628	E9P9B7 /// P48164	0.00982423	0.0564375	1.40297	1.40297	T up vs C	16.4035	0.409051	0.124684	1
1777737_at	S000005167	ATG4	Conserved cysteine protease required for autophagy; cleaves Atg8p to a form required fo	NM_001183061	YNL223W	855498	P53867	0.00987324	0.0566621	0.740978	-1.34957	T down vs C	16.3626	0.320664	0.0979869	1
1772049_s_at	S000002147 /// S000003790 /// S000004648 /// S000007387 /// S000007395 /// S000007401 /	YBL005W-B /// YDR261C-D /// YDR365W-B /// YGR027W-B /// YJR029W /// YMR045C /// YNL284C-B	Retrotransposon TYA Gag and TYB Pol genes; transcribed/translated as one unit; polyprot	NM_001180048 /// NM_001181687 /// NM_001182542 /// NM_001184415 /// NM_001184421 /// NM	YDR261C-D	851852 /// 851971 /// 852280 /// 852913 /// 853486 /// 855062 /// 855433	D2XNA7 /// D2XNB2 /// D2XNA8 /// E9PAE3 /// Q07793 /// P0C2I3 /// Q12490 /// Q12141 ///	0.00989772	0.0567456	1.40893	1.40893	T up vs C	16.3423	0.419356	0.128304	1
1778203_at	S000005687	PNS1	Protein of unknown function; has similarity to Torpedo californica tCTL1p, which is pos	NM_001183580	YOR161C	854332	Q12412	0.00991736	0.0567848	1.6477	1.6477	T up vs C	16.326	0.889799	0.272509	1
1770998_at	S000005349	YNR066C	Putative membrane-localized protein of unknown function	NM_001183243	YNR066C	855803	P53752	0.00992442	0.0567848	1.77719	1.77719	T up vs C	16.3202	1.17983	0.361463	1
1770701_at	S000003676	RPB4	RNA polymerase II subunit B32; forms two subunit dissociable complex with Rpb7p; involv	NM_001181573	YJL140W	853301	P20433	0.00996578	0.0569644	0.775825	-1.28895	T down vs C	16.2862	0.229885	0.0705767	1
1777481_at	S000005171	JJJ1	Co-chaperone that stimulates the ATPase activity of Ssa1p, required for a late step of	NM_001183065	YNL227C	855495	P53863	0.0100303	0.0572759	0.54216	-1.84447	T down vs C	16.2335	1.33724	0.411878	1
1778199_at	S000003609	JEM1	DnaJ-like chaperone required for nuclear membrane fusion during mating, localizes to th	NM_001181506	YJL073W	853372	P40358	0.0100422	0.0572868	0.710549	-1.40736	T down vs C	16.2238	0.416645	0.128405	1
1775409_at	S000028740	YDR524W-C	Putative protein of unknown function; small ORF identified by SAGE; deletion strains ar	NM_001184632	YDR524W-A	1466437	P0C1Z1	0.0100543	0.0572985	1.58027	1.58027	T up vs C	16.214	0.747137	0.230398	1
1779563_at	S000002477	FMP16	Protein of unknown function; may be involved in responding to conditions of stress; the	NM_001180378	YDR070C	851642	Q12497	0.0100731	0.0573484	1.75741	1.75741	T up vs C	16.1988	1.13436	0.350136	1
1778077_at	S000003776	YJR015W	Putative protein of unknown function; localizes to endoplasmic reticulum and cytoplasm;	NM_001181673	YJR015W	853472	P47090	0.0100858	0.0573634	1.41812	1.41812	T up vs C	16.1886	0.435422	0.134484	1
1778451_s_at	S000000395 /// S000006000	RPL21A /// RPL21B	Ribosomal 60S subunit protein L21A; homologous to mammalian ribosomal protein L21, no b	NM_001178539 /// NM_001183893	YBR191W	852489 /// 856026	Q02753 /// Q12672	0.0100967	0.0573637	1.20057	1.20057	T up vs C	16.1798	0.119229	0.0368452	1
1774554_at	S000002986	JAC1	Specialized J-protein that functions with Hsp70 in Fe-S cluster biogenesis in mitochond	NM_001180883	YGL018C	852866	P53193	0.0101059	0.0573637	0.786127	-1.27206	T down vs C	16.1724	0.206612	0.0638781	1
1772003_at	S000005333	LYS9	Saccharopine dehydrogenase (NADP+, L-glutamate-forming); catalyzes the formation of sac	NM_001183227	YNR050C	855786	P38999	0.0101172	0.0573712	1.25903	1.25903	T up vs C	16.1632	0.189307	0.0585609	1
1779152_at	S000003477	SDA1	Highly conserved nuclear protein required for actin cytoskeleton organization and passa	NM_001181374	YGR245C	853160	P53313	0.0101505	0.0574864	0.608776	-1.64264	T down vs C	16.1366	0.878878	0.272324	1
1779714_at	S000005103	ASI2	Integral inner nuclear membrane protein that acts with Asi1p and Asi3p to ensure the fi	NM_001182997	YNL159C	855563	P53895	0.0101592	0.0574864	0.71399	-1.40058	T down vs C	16.1296	0.404949	0.125529	1
1778425_at	S000003364	PHB1	Subunit of the prohibitin complex (Phb1p-Phb2p), a 1.2 MDa ring-shaped inner mitochondr	NM_001181261	YGR132C	853033	P40961	0.010182	0.0574864	1.16765	1.16765	T up vs C	16.1115	0.0857172	0.0266013	1
1773091_at	S000001280	RPL2A /// RPL2B	Ribosomal 60S subunit protein L2B; homologous to mammalian ribosomal protein L2 and bac	NM_001179368 /// NM_001180030	YIL018W	850590 /// 854794	P0CX46 /// P0CX45	0.0101832	0.0574864	1.57705	1.57705	T up vs C	16.1105	0.740477	0.229811	1
1778401_at	S000003142	BUD13	Subunit of the RES complex, which is required for nuclear pre-mRNA retention and splici	NM_001181039	YGL174W	852701	P46947	0.0101963	0.0574864	0.752188	-1.32945	T down vs C	16.1001	0.289346	0.0898584	1
1775532_at	S000006256	NHP6A	High-mobility group (HMG) protein, binds to and remodels nucleosomes; involved in recru	NM_001184149	YPR052C	856165	P11632	0.010199	0.0574864	1.90485	1.90485	T up vs C	16.098	1.48166	0.4602	1
1777554_at	S000001628	RPT1	One of six ATPases of the 19S regulatory particle of the 26S proteasome involved in the	NM_001179711	YKL145W	853712	P33299	0.0102279	0.0574864	0.861052	-1.16137	T down vs C	16.0751	0.0798541	0.0248379	1
1772700_at	S000000555	APA1	AP4A phosphorylase; bifunctional diadenosine 5',5'''-P1,P4-tetraphosphate phosphorylase	NM_001178695	YCL050C	850307	P16550	0.0102336	0.0574864	1.27437	1.27437	T up vs C	16.0705	0.209738	0.0652553	1
1773197_at	S000007233	YDR034C-A	Putative protein of unknown function; contained within the solo Ty1 LTR element YDRWdel	NM_001184326	YDR034C-A	851602	P0C289	0.0102434	0.0574864	1.45754	1.45754	T up vs C	16.0628	0.506452	0.157648	1
1776409_at	S000004624	UBC7	Ubiquitin conjugating enzyme, involved in the ER-associated protein degradation pathway	NM_001182518	YMR022W	855036	Q02159	0.0102493	0.0574864	1.52949	1.52949	T up vs C	16.0581	0.644276	0.200607	1
1769606_at	S000002479	IPT1	Inositolphosphotransferase, involved in synthesis of mannose-(inositol-P)2-ceramide (M(	NM_001180380	YDR072C	851644	P38954	0.0102542	0.0574864	1.50929	1.50929	T up vs C	16.0543	0.604589	0.188295	1
1778919_at	S000000872	RNR1	Major isoform of large subunit of ribonucleotide-diphosphate reductase; the RNR complex	NM_001178961	YER070W	856801	P21524	0.0102659	0.0574864	1.25869	1.25869	T up vs C	16.0451	0.188867	0.0588551	1
1773994_at	S000003377	ENP2	Essential nucleolar protein, required for biogenesis of the small ribosomal subunit; co	NM_001181274	YGR145W	853048	P48234	0.0102688	0.0574864	0.686985	-1.45564	T down vs C	16.0428	0.502943	0.156751	1
1776891_at	S000006153	SSO1	Plasma membrane t-SNARE; involved in fusion of secretory vesicles at the plasma membran	NM_001184046	YPL232W	855844	P32867	0.010283	0.0574864	0.82778	-1.20805	T down vs C	16.0316	0.127465	0.0397542	1
1769463_at	S000005986	VPS28	Component of the ESCRT-I complex (Stp22p, Srn2p, Vps28p, and Mvb12p), which is involved	NM_001183879	YPL065W	856040	Q02767	0.0102884	0.0574864	1.90315	1.90315	T up vs C	16.0274	1.47756	0.460949	1
1770149_at	S000001405	SSL2	Component of RNA polymerase transcription factor TFIIH holoenzyme; has DNA-dependent AT	NM_001179491	YIL143C	854663	Q00578	0.0103319	0.057571	1.27535	1.27535	T up vs C	15.9934	0.211068	0.065986	1
1777174_at	S000002349	UFD2	Ubiquitin chain assembly factor (E4) that cooperates with a ubiquitin-activating enzyme	NM_001180250	YDL190C	851337	P54860	0.0103452	0.057571	0.83075	-1.20373	T down vs C	15.983	0.122681	0.0383785	1
1779114_at	S000003384	RSR1	GTP-binding protein of the ras superfamily required for bud site selection, morphologic	NM_001181281	YGR152C	853056	P13856	0.0103505	0.057571	0.878832	-1.13787	T down vs C	15.9789	0.059525	0.0186261	1
1779441_at	S000003614	PRY3	Cell wall-associated protein involved in export of acetylated sterols; member of the CA	NM_001181511	YJL078C	853367	P47033	0.0103683	0.057571	0.645998	-1.54799	T down vs C	15.9651	0.681258	0.213359	1
1778804_at	S000000813	TIR1	Cell wall mannoprotein of the Srp1p/Tip1p family of serine-alanine-rich proteins; expre	NM_001178902	YER011W	856729	P10863	0.0103696	0.057571	1.70662	1.70662	T up vs C	15.964	1.01943	0.319288	1
1773992_at	S000001857	TUB2	Beta-tubulin; associates with alpha-tubulin (Tub1p and Tub3p) to form tubulin dimer, wh	NM_001179929	YFL037W	850506	F4MDA5 /// P02557	0.0103723	0.057571	1.18127	1.18127	T up vs C	15.962	0.0990258	0.0310193	1
1774362_at	S000000804	NOP16	Constituent of 66S pre-ribosomal particles, involved in 60S ribosomal subunit biogenesi	NM_001178893	YER002W	856719	P40007	0.0103741	0.057571	0.739519	-1.35223	T down vs C	15.9606	0.324894	0.10178	1
1777846_at	S000000098	HTB2	Histone H2B, core histone protein required for chromatin assembly and chromosome functi	NM_001178242	YBL002W	852284	P02294	0.0104309	0.0577935	1.52123	1.52123	T up vs C	15.9167	0.627961	0.197265	1
1776805_at	S000001148	TRR2	Mitochondrial thioredoxin reductase; involved in protection against oxidative stress, r	NM_001179236	YHR106W	856506	P38816	0.0104344	0.0577935	0.673396	-1.48501	T down vs C	15.914	0.557895	0.175284	1
1770979_at	S000001396	FLX1	Protein required for transport of flavin adenine dinucleotide (FAD), a synthesis produc	NM_001179482	YIL134W	854672	E9P9B0 /// P40464	0.0104766	0.0578861	1.42844	1.42844	T up vs C	15.8817	0.453692	0.142835	1
1777355_at	S000002545	HPR1	Subunit of THO/TREX complexes that couple transcription elongation with mitotic recombi	NM_001180445	YDR138W	851716	P17629	0.0104802	0.0578861	0.769793	-1.29905	T down vs C	15.8789	0.244241	0.0769076	1
1775633_at	S000000405	DER1	Endoplasmic reticulum membrane protein, required for ER-associated protein degradation	NM_001178549	YBR201W	852500	P38307	0.0104815	0.0578861	1.31033	1.31033	T up vs C	15.8779	0.260647	0.0820784	1
1771540_at	S000005065	TOM70	Component of the TOM (translocase of outer membrane) complex; involved in the recogniti	NM_001182959	YNL121C	855602	P07213	0.0105069	0.0578908	1.0849	1.0849	T up vs C	15.8585	0.023694	0.00747042	1
1779590_at	S000001716	RSC4	Component of the RSC chromatin remodeling complex; found in close proximity to nucleoso	NM_001179798	YKR008W	853877	Q02206	0.0105232	0.0578908	0.856707	-1.16726	T down vs C	15.8461	0.0853468	0.0269299	1
1769981_at	S000001618	APL2	Beta-adaptin subunit of the clathrin-associated protein (AP-1) complex; binds clathrin;	NM_001179701	YKL135C	853723	P36000	0.0105672	0.0578908	0.767686	-1.30262	T down vs C	15.8128	0.249386	0.0788559	1
1775570_at	S000003195	MTC3	Protein of unknown function; green fluorescent protein (GFP)-fusion protein localizes t	NM_001181092	YGL226W	852626	P53077	0.0105687	0.0578908	0.766052	-1.30539	T down vs C	15.8116	0.253422	0.080138	1
1776304_at	S000002664	CTA1	Catalase A, breaks down hydrogen peroxide in the peroxisomal matrix formed by acyl-CoA	NM_001180564	YDR256C	851843	P15202	0.0105779	0.0578908	1.50851	1.50851	T up vs C	15.8047	0.603074	0.190789	1
1779350_at	S000000820	SPC25	Component of the evolutionarily conserved kinetochore-associated Ndc80 complex (Ndc80p-	NM_001178909	YER018C	856738	P40014	0.0105868	0.0578908	1.43862	1.43862	T up vs C	15.798	0.471936	0.149366	1
1779134_at	S000004516	SUR7	Plasma membrane protein that localizes to furrow-like invaginations (MCC patches); comp	NM_001182410	YML052W	854953	P54003	0.0105982	0.0578908	1.40979	1.40979	T up vs C	15.7894	0.420862	0.133274	1
1775824_at	S000003507	RTT102	Component of both the SWI/SNF and RSC chromatin remodeling complexes; suggested role in	NM_001181404	YGR275W	853192	P53330	0.0106023	0.0578908	0.824609	-1.2127	T down vs C	15.7863	0.132695	0.0420285	1
1772338_at	S000004535	DAK1	Dihydroxyacetone kinase, required for detoxification of dihydroxyacetone (DHA); involve	NM_001182429	YML070W	854932	P54838	0.0106029	0.0578908	0.859671	-1.16324	T down vs C	15.7859	0.0815765	0.0258385	1
1778717_at	S000002605	CBS2	Mitochondrial translational activator of the COB mRNA; interacts with translating ribos	NM_001180505	YDR197W	851778	P14905	0.0106053	0.0578908	0.72485	-1.3796	T down vs C	15.784	0.36947	0.117039	1
1773935_at	S000005719	PEX27	Peripheral peroxisomal membrane protein; involved in controlling peroxisome size and nu	NM_001183612	YOR193W	854368	Q08580	0.0106086	0.0578908	0.639808	-1.56297	T down vs C	15.7816	0.711612	0.225457	1
1774444_at	S000006070	ATG5	Conserved protein involved in autophagy and the Cvt pathway; undergoes conjugation with	NM_001183963	YPL149W	855954	Q12380	0.0106213	0.0578908	0.611031	-1.63658	T down vs C	15.7721	0.865836	0.274484	1
1779061_at	S000004247	YLR257W	Protein of unknown function; protein abundance increases in response to DNA replication	NM_001182144	YLR257W	850961	Q06146	0.0106233	0.0578908	0.869048	-1.15068	T down vs C	15.7706	0.0702908	0.0222854	1
1769377_at	S000000442	YBR238C	Mitochondrial membrane protein; not required for respiratory growth but causes a synthe	NM_001178586	YBR238C	852540	P38330	0.0106241	0.0578908	1.63346	1.63346	T up vs C	15.7699	0.859133	0.272396	1
1770011_at	S000005427	RIB2	Bifunctional DRAP deaminase tRNA:pseudouridine synthase; the deaminase catalyzes the th	NM_001183321	YOL066C	854088	Q12362	0.0106606	0.0580344	1.05123	1.05123	T up vs C	15.7426	0.00890632	0.00282873	1
1774095_at	S000005385	LAG2	Protein that negatively regulates the SCF E3-ubiquitin ligase by interacting with and p	NM_001183279	YOL025W	854133	Q92325	0.0106755	0.0580602	0.802289	-1.24643	T down vs C	15.7315	0.173144	0.0550308	1
1774801_at	S000005710	SER1	3-phosphoserine aminotransferase; catalyzes the formation of phosphoserine from 3-phosp	NM_001183603	YOR184W	854356	P33330	0.0106962	0.0581175	1.27214	1.27214	T up vs C	15.7161	0.20672	0.0657668	1
1773827_s_at	S000001025 /// S000003968	RPL8A /// RPL8B	Ribosomal 60S subunit protein L8A; mutation results in decreased amounts of free 60S su	NM_001179113 /// NM_001181865	YHL033C	850682 /// 856352	P29453 /// P17076	0.010715	0.0581642	1.42642	1.42642	T up vs C	15.7022	0.450092	0.143322	1
1770863_at	S000002544	RGP1	Subunit of a Golgi membrane exchange factor (Ric1p-Rgp1p) that catalyzes nucleotide exc	NM_001180444	YDR137W	851714	P16664	0.0107362	0.0582239	0.586819	-1.7041	T down vs C	15.6865	1.01379	0.323141	1
1776023_at	S000001084	NCP1	NADP-cytochrome P450 reductase; involved in ergosterol biosynthesis; associated and coo	NM_001179172	YHR042W	856438	P16603	0.0108146	0.058571	1.15423	1.15423	T up vs C	15.6289	0.0734081	0.0234848	1
1773053_at	S000000956	OXA1	Mitochondrial inner membrane insertase, mediates the insertion of both mitochondrial- a	NM_001179044	YER154W	856898	P39952	0.0108207	0.058571	1.64221	1.64221	T up vs C	15.6244	0.877954	0.280955	1
1776820_at	S000001122	YHR080C	Protein of unknown function; may interact with ribosomes, based on co-purification expe	NM_001179210	YHR080C	856480	P38800	0.0108448	0.0586462	0.588826	-1.6983	T down vs C	15.6068	1.00085	0.320646	1
1776601_at	S000006433	TOM5	Component of the TOM (translocase of outer membrane) complex responsible for recognitio	NM_001184307	YPR133W-A	856252	P80967	0.0108604	0.058675	2.28637	2.28637	T up vs C	15.5955	2.44009	0.782307	1
1775703_at	S000002232	BRE1	E3 ubiquitin ligase, forms heterodimer with Rad6p to monoubiquinate histone H2B-K123, w	NM_001180133	YDL074C	851485	Q07457	0.0108836	0.0587047	0.735284	-1.36002	T down vs C	15.5786	0.337378	0.108283	1
1771031_at	S000003146	MPT5	mRNA-binding protein of the PUF family; binds to the 3' UTR of specific mRNAs, includin	NM_001181043	YGL178W	852697	P39016	0.0108961	0.0587047	0.813883	-1.22868	T down vs C	15.5696	0.151325	0.0485964	1
1772204_at	S000000980	PDA1	E1 alpha subunit of the pyruvate dehydrogenase (PDH) complex, catalyzes the direct oxid	NM_001179068	YER178W	856925	P16387	0.0108967	0.0587047	1.22036	1.22036	T up vs C	15.5691	0.14151	0.0454456	1
1771962_at	S000006264	ARO7	Chorismate mutase, catalyzes the conversion of chorismate to prephenate to initiate the	NM_001184157	YPR060C	856173	P32178	0.0109299	0.0588054	1.40198	1.40198	T up vs C	15.5451	0.407359	0.131025	1
1772737_s_at	S000000992 /// S000001042 /// S000001261 /// S000001439 /// S000001828 /// S000002151 /	YBL111C /// YEL077C /// YFL066C /// YHL050C /// YHR218W /// YIL177C /// YJL225C /// YLL066C /// YLL067C /// YML133C /// YPR204W /// YRF1-1 /// YRF1-2 /// YRF1-3 /// YRF1-4 /// YRF1-5 /// YRF1-6 /// YRF1-7 /// YRF1-8	Helicase encoded by the Y' element of subtelomeric regions, highly expressed in the mut	NM_001179080 /// NM_001179130 /// NM_001179349 /// NM_001179522 /// NM_001179901 /// NM	YBL111C	850478 /// 850659 /// 850660 /// 851187 /// 851189 /// 852158 /// 852161 /// 853213 ///	E9P8D0 /// P43538 /// Q07888 /// Q99208 /// O13559 /// P0CX20 /// P0CX21 /// P0CX22 ///	0.0109477	0.0588054	1.377	1.377	T up vs C	15.5323	0.365162	0.117549	1
1769758_at	S000006156	RVB2	ATP-dependent DNA helicase, also known as reptin; member of the AAA+ and RuvB protein f	NM_001184049	YPL235W	855841	Q12464	0.0109542	0.0588054	0.846783	-1.18094	T down vs C	15.5277	0.09869	0.0317788	1
1775151_at	S000005025	SWS2	Putative mitochondrial ribosomal protein of the small subunit, has similarity to E. col	NM_001182919	YNL081C	855643	P53937	0.0109566	0.0588054	1.34988	1.34988	T up vs C	15.526	0.321155	0.103425	1
1772174_at	S000001565	RRP14	Essential protein, constituent of 66S pre-ribosomal particles; interacts with proteins	NM_001179648	YKL082C	853780	P36080	0.0109712	0.0588288	0.678976	-1.47281	T down vs C	15.5155	0.534854	0.172362	1
1778280_at	S000000416	NGR1	RNA binding protein that negatively regulates growth rate; interacts with the 3' UTR of	NM_001178560	YBR212W	852513	P32831	0.0110052	0.0589174	0.758651	-1.31813	T down vs C	15.4912	0.272222	0.0878634	1
1777972_at	S000003049	YGL081W	Putative protein of unknown function; non-essential gene; interacts genetically with CH	NM_001180946	YGL081W	852799	P53156	0.0110084	0.0589174	0.643994	-1.55281	T down vs C	15.4889	0.690983	0.223057	1
1769336_at	S000005070	SPC98	Component of the microtubule-nucleating Tub4p (gamma-tubulin) complex; interacts with S	NM_001182964	YNL126W	855597	P53540	0.0110466	0.0590668	0.761095	-1.3139	T down vs C	15.4617	0.265918	0.0859924	1
1778950_at	S000004615	SEC59	Dolichol kinase, catalyzes the terminal step in dolichyl monophosphate (Dol-P) biosynth	NM_001182509	YMR013C	855026	P20048	0.0111161	0.0593829	1.28324	1.28324	T up vs C	15.4126	0.221907	0.071989	1
1773379_at	S000003955	YLL032C	Protein of unknown function that may interact with ribosomes, based on co-purification	NM_001181852	YLL032C	850627	Q07834	0.0111423	0.0594673	0.677248	-1.47656	T down vs C	15.3942	0.541915	0.176013	1
1773969_at	S000001124	KSP1	Serine/threonine protein kinase; associates with TORC1 and likely involved in TOR signa	NM_001179212	YHR082C	856482	P38691	0.0111744	0.0595828	1.36036	1.36036	T up vs C	15.3717	0.337934	0.109921	1
1772887_at	S000003166	YIP4	Protein that interacts with Rab GTPases, localized to late Golgi vesicles; computationa	NM_001181063	YGL198W	852676	P53093	0.0112021	0.0596748	1.65123	1.65123	T up vs C	15.3524	0.897445	0.292282	1
1772358_at	S000001553	YKL070W	Putative protein of unknown function; expression induced in cells treated with mycotoxi	NM_001179636	YKL070W	853793	P36087	0.0112513	0.0598276	1.62541	1.62541	T up vs C	15.3183	0.841931	0.274813	1
1774192_at	S000005405	PSK2	PAS-domain containing serine/threonine protein kinase; regulates sugar flux and transla	NM_001183299	YOL045W	854111	Q08217	0.0112569	0.0598276	0.773039	-1.2936	T down vs C	15.3144	0.236448	0.0771981	1
1776736_at	S000004411	YLR419W	Putative helicase with limited sequence similarity to human Rb protein; the authentic,	NM_001182307	YLR419W	851137	Q06698	0.0112622	0.0598276	0.694307	-1.44028	T down vs C	15.3107	0.474941	0.155101	1
1774083_at	S000000745	MMS21	SUMO ligase and component of the SMC5-SMC6 complex; this complex plays a key role in th	NM_001178834	YEL019C	856695	E9P9F7 /// P38632	0.0112738	0.0598339	0.714801	-1.39899	T down vs C	15.3027	0.402223	0.131422	1
1776092_at	S000003792	GEA1	Guanine nucleotide exchange factor for ADP ribosylation factors (ARFs); involved in ves	NM_001181689	YJR031C	853488	P47102	0.0113231	0.0599977	0.816739	-1.22438	T down vs C	15.2688	0.14622	0.047882	1
1772426_at	S000000746	YEL020C	Protein of unknown function with low sequence identity to Pdc1p; mRNA identified as tra	NM_001178835	YEL020C	856694	P39994	0.0113257	0.0599977	0.807055	-1.23907	T down vs C	15.267	0.163958	0.0536966	1
1773637_at	S000004432	SEC39	Component of the Dsl1p tethering complex that interacts with ER SNAREs Sec20p and Use1p	NM_001182328	YLR440C	851161	Q12745	0.0113421	0.060011	0.719689	-1.38949	T down vs C	15.2558	0.386061	0.126529	1
1777549_at	S000028425	YPR036W-A	Protein of unknown function; transcription is regulated by Pdr1p	NM_001184516	YPR036W-A	856149	Q3E752	0.0113492	0.060011	1.24014	1.24014	T up vs C	15.2509	0.165277	0.0541857	1
1769943_at	S000003736	ACO2	Putative mitochondrial aconitase isozyme; similarity to Aco1p, an aconitase required fo	NM_001181633	YJL200C	853230	P39533	0.0113763	0.0600192	1.30344	1.30344	T up vs C	15.2324	0.250584	0.0822535	1
1776030_at	S000001193	PEX28	Peroxisomal integral membrane peroxin, involved in the regulation of peroxisomal size,	NM_001179281	YHR150W	856555	P38848	0.0113821	0.0600192	0.666323	-1.50077	T down vs C	15.2285	0.588087	0.193088	1
1776368_at	S000000622	RHB1	Putative Rheb-related GTPase involved in regulating canavanine resistance and arginine	NM_001178742	YCR027C	850392	D2XNB1 /// P25378	0.0113822	0.0600192	1.16933	1.16933	T up vs C	15.2284	0.0873165	0.028669	1
1772970_at	S000006249	THP3	Protein that forms a complex with Csn12p that is recruited to transcribed genes and may	NM_001184142	YPR045C	856158	Q12049	0.0113929	0.0600201	1.22826	1.22826	T up vs C	15.2211	0.15082	0.049543	1
1772733_at	S000004774	MSS11	Transcription factor involved in regulation of invasive growth and starch degradation;	NM_001182668	YMR164C	855200	Q03825	0.0114123	0.0600671	0.556517	-1.79689	T down vs C	15.2079	1.2255	0.402915	1
1775006_at	S000001134	HXT4	High-affinity glucose transporter; member of the major facilitator superfamily, express	NM_001179222	YHR092C	856492	P32467	0.0114293	0.0601012	1.45058	1.45058	T up vs C	15.1964	0.493657	0.162425	1
1770674_at	S000002202	MTF2	Mitochondrial matrix protein that interacts with an N-terminal region of mitochondrial	NM_001180103	YDL044C	851517	P10849	0.0114537	0.0601738	0.699584	-1.42942	T down vs C	15.18	0.455432	0.150011	1
1779832_at	S000003048	FMP37	Highly conserved subunit of the mitochondrial pyruvate carrier; a mitochondrial inner m	NM_001180945	YGL080W	852800	P53157	0.0114646	0.0601759	1.69487	1.69487	T up vs C	15.1726	0.993238	0.327313	1
1775849_at	S000001118	PTC7	Type 2C protein phosphatase (PP2C); alternatively spliced to create two mRNA isoforms;	NM_001179206	YHR076W	856475	P38797	0.0114781	0.0601918	0.786592	-1.27131	T down vs C	15.1635	0.205598	0.0677936	1
1775802_at	S000005038	APP1	Phosphatidate phosphatase, converts phosphatidate to diacylglycerol; App1p, Pah1p, Dpp1	NM_001182932	YNL094W	855630	E9P9B9 /// P53933	0.0115107	0.0602905	0.86107	-1.16135	T down vs C	15.1416	0.0798318	0.0263617	1
1771191_at	S000000539	LSB5	Protein of unknown function; binds Las17p, which is a homolog of human Wiskott-Aldrich	NM_001178679	YCL034W	850323	P25369	0.0115181	0.0602905	1.59874	1.59874	T up vs C	15.1367	0.785561	0.259489	1
1774236_at	S000004608	PLB2	Phospholipase B (lysophospholipase) involved in lipid metabolism; displays transacylase	NM_001182502	YMR006C	855018	Q03674	0.0115831	0.0604981	0.757728	-1.31974	T down vs C	15.0933	0.274627	0.0909763	1
1779153_at	S000000441	PRP5	RNA helicase in the DEAD-box family, necessary for prespliceosome formation, bridges U1	NM_001178585	YBR237W	852539	P21372	0.0115834	0.0604981	0.653988	-1.52908	T down vs C	15.0932	0.643471	0.213166	1
1772076_at	S000003058	LIF1	Component of the DNA ligase IV complex that mediates nonhomologous end joining in DNA d	NM_001180955	YGL090W	852790	P53150	0.0115936	0.0604981	0.659176	-1.51705	T down vs C	15.0864	0.619749	0.2054	1
1775340_at	S000002328	UGX2	Protein of unknown function, transcript accumulates in response to any combination of s	NM_001180229	YDL169C	851385	P32772	0.0116	0.0604981	0.643345	-1.55438	T down vs C	15.0821	0.694154	0.230125	1
1774974_at	S000004520	IMD4	Inosine monophosphate dehydrogenase; catalyzes the first step of GMP biosynthesis, memb	NM_001182414	YML056C	854948	P50094	0.0116209	0.0605514	1.59352	1.59352	T up vs C	15.0683	0.774644	0.257044	1
1775982_at	S000001087	YHR045W	Putative protein of unknown function; possible role in iron metabolism and/or amino aci	NM_001179175	YHR045W	856441	P38775	0.0116686	0.0606806	0.825055	-1.21204	T down vs C	15.0368	0.131952	0.0438761	1
1769459_at	S000001173	YHR131C	Putative protein of unknown function; GFP-fusion protein localizes to the cytoplasm; ov	NM_001179261	YHR131C	856532	P38835	0.0116738	0.0606806	1.38019	1.38019	T up vs C	15.0334	0.370457	0.123211	1
1777372_at	S000003382	CCM1	Mitochondrial 15s rRNA-binding protein; required for intron removal of COB and COX1 pre	NM_001181279	YGR150C	853053	P48237	0.0116795	0.0606806	0.703931	-1.42059	T down vs C	15.0296	0.439777	0.146303	1
1770802_at	S000003062	PAN2	Essential subunit of the Pan2p-Pan3p poly(A)-ribonuclease complex, which acts to contro	NM_001180959	YGL094C	852786	P53010	0.0116881	0.0606806	0.803484	-1.24458	T down vs C	15.024	0.170813	0.0568465	1
1775076_at	S000005016	RNH201	Ribonuclease H2 catalytic subunit, removes RNA primers during Okazaki fragment synthesi	NM_001182910	YNL072W	855652	P53942	0.0117091	0.0607344	1.50677	1.50677	T up vs C	15.0103	0.599704	0.199765	1
1778350_at	S000003795	PET191	Protein required for assembly of cytochrome c oxidase; exists as an oligomer; described	NM_001181692	YJR034W	853491	Q02772	0.0117308	0.0607917	0.764416	-1.30819	T down vs C	14.9961	0.257504	0.0858571	1
1778975_at	S000002736	SKP1	Evolutionarily conserved kinetochore protein; part of multiple protein complexes, inclu	NM_001180636	YDR328C	851928	P52286	0.0117538	0.060856	1.25318	1.25318	T up vs C	14.9811	0.181731	0.0606534	1
1776046_at	S000000205	NTH2	Putative neutral trehalase, required for thermotolerance; may mediate resistance to oth	NM_001178349	YBR001C	852286	P35172	0.0117791	0.0608803	0.67901	-1.47273	T down vs C	14.9647	0.534716	0.178659	1
1777982_at	S000005622	RPS7A	Protein component of the small (40S) ribosomal subunit; interacts with Kti11p; deletion	NM_001183515	YOR096W	854263	P26786	0.0117822	0.0608803	1.91684	1.91684	T up vs C	14.9626	1.51065	0.504808	1
1773166_at	S000002715	PMT7	Putative protein mannosyltransferase similar to Pmt1p; has a potential role in protein	NM_001180615	YDR307W	851902	Q06644	0.0117905	0.0608803	0.776959	-1.28707	T down vs C	14.9573	0.227248	0.0759657	1
1776910_at	S000004706	MUB1	MYND domain-containing protein required for ubiquitination and turnover of Rpn4p; inter	NM_001182600	YMR100W	855126	Q03162	0.0118018	0.0608836	1.2432	1.2432	T up vs C	14.95	0.169085	0.0565503	1
1776298_at	S000001235	LNP1	Lunapark family member involved in ER network formation; localizes to ER junctions and	NM_001179323	YHR192W	856599	P38878	0.0118273	0.0609603	1.18269	1.18269	T up vs C	14.9335	0.100459	0.0336356	1
1780058_at	S000003905	MGM101	Protein with a role in mitochondrial DNA recombinational repair;also involved in inters	NM_001181802	YJR144W	853609	P32787	0.011859	0.0610582	0.809655	-1.23509	T down vs C	14.9131	0.159075	0.053334	1
1777971_at	S000001610	PGM1	Phosphoglucomutase, minor isoform; catalyzes the conversion from glucose-1-phosphate to	NM_001179693	YKL127W	853732	P33401	0.0118677	0.0610582	1.32867	1.32867	T up vs C	14.9075	0.28815	0.0966461	1
1777705_at	S000003328	TPC1	Mitochondrial membrane transporter that mediates uptake of the essential cofactor thiam	NM_001181225	YGR096W	852988	P53257	0.0118986	0.0611221	1.41221	1.41221	T up vs C	14.8877	0.425065	0.142757	1
1772220_at	S000002585	SDH4	Membrane anchor subunit of succinate dehydrogenase; involved in coupling the oxidation	NM_001180485	YDR178W	851758	P37298	0.0119015	0.0611221	1.75044	1.75044	T up vs C	14.8858	1.11842	0.375665	1
1771588_at	S000004791	SPT21	Protein with a role in transcriptional silencing; required for normal transcription at	NM_001182685	YMR179W	855217	P35209	0.0119314	0.061194	0.773021	-1.29363	T down vs C	14.8667	0.236492	0.0795372	1
1778905_at	S000004931	PRE5	Alpha 6 subunit of the 20S proteasome; protein abundance increases in response to DNA r	NM_001182825	YMR314W	855362	P40302	0.0119369	0.061194	1.14538	1.14538	T up vs C	14.8633	0.065741	0.0221153	1
1776452_at	S000001284	TIM44	Essential component of the Translocase of the Inner Mitochondrial membrane (TIM23 compl	NM_001179372	YIL022W	854790	Q01852	0.0119959	0.061428	1.56371	1.56371	T up vs C	14.8258	0.713128	0.240502	1
1771580_at	S000001644	KDX1	Protein kinase; implicated in Slt2p mitogen-activated (MAP) kinase signaling pathway; i	NM_001179727	YKL161C	853696	P36005	0.012004	0.061428	0.710921	-1.40663	T down vs C	14.8207	0.41537	0.140132	1
1777791_at	S000005434	YOL073C	Subunit of the DSC ubiquitin ligase complex; ortholog of fission yeast dsc2	NM_001183328	YOL073C	854081	Q08232	0.0120429	0.0615171	1.37551	1.37551	T up vs C	14.7961	0.362692	0.122563	1
1777053_at	S000006230	ATH1	Acid trehalase required for utilization of extracellular trehalose	NM_001184123	YPR026W	856137	P48016	0.0120487	0.0615171	1.27647	1.27647	T up vs C	14.7925	0.212594	0.0718586	1
1777797_at	S000001930	PHO4	Basic helix-loop-helix (bHLH) transcription factor of the myc-family; activates transcr	NM_001179999	YFR034C	850594	E9PA27 /// E9PA26 /// P07270	0.0120537	0.0615171	2.59512	2.59512	T up vs C	14.7894	3.24486	1.09703	1
1777461_at	S000003883	IBA57	Mitochondrial matrix protein involved in the incorporation of iron-sulfur clusters into	NM_001181780	YJR122W	853586	P47158	0.0121086	0.0616931	0.766931	-1.3039	T down vs C	14.755	0.251245	0.0851391	1
1775166_at	S000002759	SBE2	Protein required for bud growth; involved in transport of cell wall components from the	NM_001180659	YDR351W	851953	P42223	0.0121098	0.0616931	0.879025	-1.13762	T down vs C	14.7543	0.0593223	0.0201035	1
1778073_at	S000005453	TRM10	tRNA methyltransferase; methylates the N-1 position of guanosine in tRNAs; protein abun	NM_001183347	YOL093W	854060	Q12400	0.0121831	0.0620114	0.816853	-1.22421	T down vs C	14.7087	0.146018	0.0496367	1
1769798_at	S000003004	YGL036W	Putative protein of unknown function; green fluorescent protein (GFP)-fusion protein lo	NM_001180901	YGL036W	852847	P53185	0.0122318	0.0620999	0.803112	-1.24516	T down vs C	14.6787	0.171536	0.0584303	1
1776422_at	S000000543	ATG22	Vacuolar integral membrane protein required for efflux of amino acids during autophagic	NM_001178683	YCL038C	850319	P25568	0.0122378	0.0620999	1.61281	1.61281	T up vs C	14.675	0.815161	0.277738	1
1770154_at	S000004570	CAC2	Subunit of chromatin assembly factor I (CAF-1), with Rlf2p and Msi1p; chromatin assembl	NM_001182464	YML102W	854869	Q04199	0.0122428	0.0620999	0.767326	-1.30323	T down vs C	14.6719	0.250272	0.0852897	1
1772372_at	S000004961	PUB1	Poly (A)+ RNA-binding protein; abundant mRNP-component protein that binds mRNA and is r	NM_001182855	YNL016W	855716	P32588	0.0122542	0.0620999	1.32355	1.32355	T up vs C	14.6649	0.280377	0.0955948	1
1778486_at	S000001385	SIM1	Protein of the SUN family (Sim1p, Uth1p, Nca3p, Sun4p); may participate in DNA replicat	NM_001179471	YIL123W	854683	P40472	0.0122548	0.0620999	1.30049	1.30049	T up vs C	14.6645	0.246317	0.0839841	1
1771766_at	S000004234	MAP1	Methionine aminopeptidase, catalyzes the cotranslational removal of N-terminal methioni	NM_001182131	YLR244C	850945	Q01662	0.0122918	0.0621936	1.38994	1.38994	T up vs C	14.6419	0.386815	0.132092	1
1773901_at	S000002636	PCF11	mRNA 3' end processing factor; essential component of cleavage and polyadenylation fact	NM_001180536	YDR228C	851814	P39081	0.0122966	0.0621936	0.80116	-1.24819	T down vs C	14.6389	0.175365	0.0598968	1
1773055_at	S000002225	COX9	Subunit VIIa of cytochrome c oxidase, which is the terminal member of the mitochondrial	NM_001180126	YDL067C	851492	P07255	0.012306	0.0621936	1.34172	1.34172	T up vs C	14.6332	0.308308	0.105345	1
1773568_at	S000005594	VAM10	Protein involved in vacuole morphogenesis; acts at an early step of homotypic vacuole f	NM_001183487	YOR068C	854234	Q08474	0.0123306	0.0622632	1.1974	1.1974	T up vs C	14.6182	0.115803	0.0396091	1
1772122_s_at	S000000992 /// S000001041 /// S000001261 /// S000001439 /// S000001830 /// S000002151 /	YBL111C /// YFL064C /// YHL049C /// YHR218W /// YIL177C /// YJL225C /// YLR462W /// YML133C /// YPR202W /// YRF1-1 /// YRF1-2 /// YRF1-3 /// YRF1-5 /// YRF1-6 /// YRF1-7 /// YRF1-8	Helicase encoded by the Y' element of subtelomeric regions, highly expressed in the mut	NM_001179080 /// NM_001179129 /// NM_001179349 /// NM_001179522 /// NM_001179903 /// NM	YFL064C	850480 /// 851184 /// 851189 /// 852158 /// 852161 /// 853213 /// 853231 /// 854577 ///	E9P8D0 /// P43540 /// O13556 /// P0CX20 /// P0CX21 /// P0CX22 /// Q3E7Y5 /// P0CX14 ///	0.0123462	0.0622869	1.31211	1.31211	T up vs C	14.6087	0.263276	0.0901093	1
1769635_at	S000004796	ADD37	Protein of unknown function; involved in ER-associated protein degradation; green fluor	NM_001182690	YMR184W	855222	Q03233	0.0123779	0.0623469	1.43101	1.43101	T up vs C	14.5895	0.458271	0.157055	1
1772341_at	S000002878	UGO1	Outer membrane component of the mitochondrial fusion machinery; binds directly to Fzo1p	NM_001180778	YDR470C	852081	Q03327	0.0123799	0.0623469	0.699319	-1.42996	T down vs C	14.5883	0.456397	0.156426	1
1773998_at	---	---	---	---	YGR045C	---	---	0.0124151	0.0624689	0.725598	-1.37817	T down vs C	14.567	0.367105	0.126005	1
1779497_at	S000003135	PMR1	High affinity Ca2+/Mn2+ P-type ATPase required for Ca2+ and Mn2+ transport into Golgi;	NM_001181032	YGL167C	852709	P13586	0.0124303	0.0624904	0.709919	-1.40861	T down vs C	14.5579	0.418813	0.143844	1
1775815_at	S000004536	COG8	Component of the conserved oligomeric Golgi complex (Cog1p through Cog8p), a cytosolic	NM_001182430	YML071C	854904	Q04632	0.0124769	0.0626247	0.705175	-1.41809	T down vs C	14.5299	0.435363	0.149816	1
1775262_at	S000003084	CDC20	Activator of anaphase-promoting complex/cyclosome (APC/C); APC/C is required for metaph	NM_001180981	YGL116W	852762	P26309	0.0124904	0.0626247	1.31987	1.31987	T up vs C	14.5219	0.274833	0.0946272	1
1778798_s_at	S000005245 /// S000005480	RPL18A /// RPL18B	Ribosomal 60S subunit protein L18B; homologous to mammalian ribosomal protein L18, no b	NM_001183139 /// NM_001183374	YNL301C	854029 /// 855415	P0CX49 /// P0CX50	0.0124994	0.0626247	1.09719	1.09719	T up vs C	14.5165	0.030698	0.0105735	1
1772098_at	S000004607	TAF4	TFIID subunit (48 kDa), involved in RNA polymerase II transcription initiation; potenti	NM_001182501	YMR005W	855017	P50105	0.0125008	0.0626247	0.765497	-1.30634	T down vs C	14.5156	0.254803	0.0877684	1
1771220_at	S000001516	TTI1	Subunit of the ASTRA complex, involved in chromatin remodeling; telomere length regulat	NM_001179599	YKL033W	853834	P36097	0.0125912	0.0630219	0.788708	-1.2679	T down vs C	14.462	0.201023	0.0695004	1
1775132_at	S000005226	POP3	Subunit of both RNase MRP and nuclear RNase P; RNase MRP cleaves pre-rRNA, while nuclea	NM_001183120	YNL282W	855439	P53833	0.012606	0.0630409	1.37168	1.37168	T up vs C	14.4533	0.356381	0.123287	1
1776961_at	S000001635	GPM1	Tetrameric phosphoglycerate mutase, mediates the conversion of 3-phosphoglycerate to 2-	NM_001179718	YKL152C	853705	P00950	0.0126171	0.0630415	1.23546	1.23546	T up vs C	14.4467	0.159526	0.0552118	1
1776906_at	S000006258	SMK1	Middle sporulation-specific mitogen-activated protein kinase (MAPK) required for produc	NM_001184151	YPR054W	856167	P41808	0.0126282	0.0630418	1.8602	1.8602	T up vs C	14.4402	1.3746	0.475965	1
1771722_at	S000002389	PTP1	Phosphotyrosine-specific protein phosphatase that dephosphorylates a broad range of sub	NM_001180290	YDL230W	851368	P25044	0.0126402	0.0630467	1.16893	1.16893	T up vs C	14.4331	0.0869274	0.0301139	1
1774650_at	S000005881	MSC6	Protein of unknown function; mutant is defective in directing meiotic recombination eve	NM_001183774	YOR354C	854536	Q08818	0.0126711	0.0631071	1.21681	1.21681	T up vs C	14.415	0.137396	0.0476572	1
1779118_at	S000006320	RRG8	Putative protein of unknown function, required for mitochondrial genome maintenance; nu	NM_001184213	YPR116W	856232	Q06109	0.0126744	0.0631071	0.647304	-1.54487	T down vs C	14.413	0.674977	0.234155	1
1769418_at	S000000916	BOI2	Protein implicated in polar growth, functionally redundant with Boi1p; interacts with b	NM_001179004	YER114C	856850	P39969	0.0127032	0.0631951	0.795329	-1.25734	T down vs C	14.3963	0.187113	0.0649866	1
1779816_at	S000005760	RPL33B	Ribosomal 60S subunit protein L33B; rpl33b null mutant exhibits normal growth while rpl	NM_001183653	YOR234C	854409	P41056	0.0127297	0.0632519	1.30783	1.30783	T up vs C	14.3808	0.256974	0.0893462	1
1769808_at	S000005432	EMI5	Subunit of succinate dehydrogenase, which couples succinate oxidation to ubiquinone red	NM_001183326	YOL071W	854083	Q08230	0.0127367	0.0632519	1.20663	1.20663	T up vs C	14.3767	0.125883	0.04378	1
1779393_at	S000004628	PEX12	C3HC4-type RING-finger peroxin and E3 ubiquitin ligase, required for peroxisome biogene	NM_001182522	YMR026C	855041	Q04370	0.0127556	0.0632687	0.76731	-1.30325	T down vs C	14.3657	0.250312	0.0871211	1
1771914_at	S000001555	STB6	Protein that binds Sin3p in a two-hybrid assay; STB6 has a paralog, STB2, that arose fr	NM_001179638	YKL072W	853790	P36085	0.0127622	0.0632687	0.657965	-1.51984	T down vs C	14.3619	0.625227	0.217669	1
1773585_at	S000003582	AIM22	Putative lipoate-protein ligase, required along with Lip2 and Lip5 for lipoylation of L	NM_001181479	YJL046W	853401	P47051	0.0127999	0.0633832	0.666683	-1.49996	T down vs C	14.3401	0.586526	0.204506	1
1769442_at	S000002903	VPS3	Component of CORVET tethering complex; cytoplasmic protein required for the sorting and	NM_001180803	YDR495C	852106	P23643	0.0128075	0.0633832	0.8044	-1.24316	T down vs C	14.3357	0.169037	0.0589567	1
1769314_at	S000002889	PHO8	Repressible vacuolar alkaline phosphatase; regulated by levels of Pi and by Pho4p, Pho9	NM_001180789	YDR481C	852092	P11491	0.0128319	0.0634492	1.16701	1.16701	T up vs C	14.3216	0.0851082	0.0297131	1
1775482_at	S000001049	ERG11	Lanosterol 14-alpha-demethylase; catalyzes the C-14 demethylation of lanosterol to form	NM_001179137	YHR007C	856398	P10614	0.0128444	0.063456	1.27843	1.27843	T up vs C	14.3145	0.215284	0.0751981	1
1778532_at	S000004099	AHP1	Thiol-specific peroxiredoxin, reduces hydroperoxides to protect against oxidative damag	NM_001181996	YLR109W	850799	P38013	0.0128662	0.063509	1.3705	1.3705	T up vs C	14.3019	0.354437	0.123912	1
1776339_at	S000004133	DPH6	Diphthamide synthetase; catalyzes the last amidation step of diphthamide biosynthesis u	NM_001182030	YLR143W	850835	Q12429	0.0129075	0.0636579	0.697418	-1.43386	T down vs C	14.2783	0.463373	0.162264	1
1780144_at	S000004841	MTF1	Mitochondrial RNA polymerase specificity factor; has structural similarity to S-adenosy	NM_001182735	YMR228W	855268	P14908	0.0129862	0.0638693	0.62254	-1.60632	T down vs C	14.2336	0.801479	0.281544	1
1770891_at	S000004155	PUS5	Pseudouridine synthase, catalyzes only the formation of pseudouridine (Psi)-2819 in mit	NM_001182052	YLR165C	850862	Q06244	0.0129885	0.0638693	0.814905	-1.22714	T down vs C	14.2323	0.149486	0.0525164	1
1773244_at	S000001441	MPH1	3'-5' DNA helicase involved in error-free bypass of DNA lesions; binds to flap DNA in a	NM_001179524	YIR002C	854818	P40562	0.0130047	0.0638693	0.629728	-1.58799	T down vs C	14.2232	0.763123	0.268268	1
1770590_at	S000003076	YGL108C	Protein of unknown function, predicted to be palmitoylated; green fluorescent protein (	NM_001180973	YGL108C	852770	P53139	0.013009	0.0638693	0.6705	-1.49143	T down vs C	14.2207	0.570126	0.200456	1
1775270_at	S000000739	VAC8	Phosphorylated and palmitoylated vacuolar membrane protein that interacts with Atg13p,	NM_001178828	YEL013W	856702	P39968	0.0130292	0.0638693	1.3004	1.3004	T up vs C	14.2094	0.246178	0.0866253	1
1776017_at	S000002800	SPT3	Subunit of the SAGA and SAGA-like transcriptional regulatory complexes; interacts with	NM_001180700	YDR392W	852001	P06844	0.0130298	0.0638693	0.706735	-1.41496	T down vs C	14.209	0.429874	0.151268	1
1779218_s_at	S000000252 /// S000002432	RPS11A /// RPS11B	Protein component of the small (40S) ribosomal subunit; homologous to mammalian ribosom	NM_001178396 /// NM_001180333	YBR048W	851589 /// 852337	P0CX47 /// P0CX48	0.0130327	0.0638693	1.48287	1.48287	T up vs C	14.2074	0.553831	0.194909	1
1779857_at	S000004983	GPI15	Protein involved in the synthesis of N-acetylglucosaminyl phosphatidylinositol (GlcNAc-	NM_001182877	YNL038W	855690	P53961	0.0130398	0.0638693	0.738484	-1.35413	T down vs C	14.2034	0.327918	0.115436	1
1780018_at	S000004116	YLR126C	Putative glutamine amidotransferase; has Aft1p-binding motif in the promoter; may be in	NM_001182013	YLR126C	850817	Q12288	0.0131228	0.064179	0.721349	-1.38629	T down vs C	14.1569	0.380672	0.134448	1
1769951_at	S000003618	IML2	Protein of unknown function; the authentic, non-tagged protein is detected in highly pu	NM_001181515	YJL082W	853363	P47031	0.0131255	0.064179	1.62154	1.62154	T up vs C	14.1554	0.833681	0.294474	1
1778130_at	S000000835	ZRG8	Protein of unknown function; authentic, non-tagged protein is detected in highly purifi	NM_001178924	YER033C	856755	P40021	0.0131517	0.0642014	0.687037	-1.45552	T down vs C	14.1409	0.50274	0.177761	1
1773841_at	S000004511	GSF2	ER localized integral membrane protein that may promote secretion of certain hexose tra	NM_001182405	YML048W	854957	Q04697	0.0131609	0.0642014	1.53955	1.53955	T up vs C	14.1357	0.664309	0.234975	1
1777497_at	S000000492	APM3	Mu3-like subunit of the clathrin associated protein complex (AP-3); functions in transp	NM_001178636	YBR288C	852591	P38153	0.0131742	0.0642014	0.878477	-1.13833	T down vs C	14.1284	0.0598974	0.0211976	1
1777610_at	S000004056	SPC3	Subunit of signal peptidase complex (Spc1p, Spc2p, Spc3p, Sec11p), which catalyzes clea	NM_001181953	YLR066W	850755	Q12133	0.013175	0.0642014	1.55007	1.55007	T up vs C	14.1279	0.685454	0.242589	1
1773620_at	S000003018	TYW3	tRNA methyltransferase required for synthesis of wybutosine, a modified guanosine found	NM_001180915	YGL050W	852832	P53177	0.0131959	0.0642199	0.745196	-1.34193	T down vs C	14.1164	0.308636	0.109319	1
1773420_at	S000004755	YMR147W	Putative protein of unknown function	NM_001182649	YMR147W	855178	P40218	0.0132012	0.0642199	1.34922	1.34922	T up vs C	14.1134	0.320111	0.113407	1
1778831_at	S000005454	RFC4	Subunit of heteropentameric Replication factor C (RF-C); which is a DNA binding protein	NM_001183348	YOL094C	854059	P40339	0.0132343	0.0643197	1.30334	1.30334	T up vs C	14.0951	0.250431	0.0888361	1
1778903_at	S000005989	YPL068C	Protein of unknown function; green fluorescent protein (GFP)-fusion protein localizes t	NM_001183882	YPL068C	856037	Q02749	0.0132447	0.0643197	0.794037	-1.25939	T down vs C	14.0894	0.189778	0.0673475	1
1772716_at	S000005052	YNL108C	Putative protein of unknown function; similar to prokaryotic phosphotransfer enzymes; n	NM_001182946	YNL108C	855615	P53929	0.0132555	0.0643197	1.26869	1.26869	T up vs C	14.0835	0.202083	0.0717447	1
1773511_at	S000002667	YAP6	Basic leucine zipper (bZIP) transcription factor; physically interacts with the Tup1-Cy	NM_001180567	YDR259C	851846	Q03935	0.0132767	0.0643395	0.674474	-1.48264	T down vs C	14.0718	0.553392	0.196631	1
1780102_at	S000001074	ERC1	Member of the multi-drug and toxin extrusion (MATE) family of the multidrug/oligosaccha	NM_001179162	YHR032W	856427	G3EJN9 /// G3EJN8 /// P38767	0.0132821	0.0643395	2.35994	2.35994	T up vs C	14.0689	2.63057	0.934891	1
1777335_at	S000003827	TOR1	PIK-related protein kinase and rapamycin target; subunit of TORC1, a complex that contr	NM_001181724	YJR066W	853529	P35169	0.0133153	0.0643692	1.35622	1.35622	T up vs C	14.0507	0.331275	0.117885	1
1774525_at	S000006438	RPL36B	Ribosomal 60S subunit protein L36B; binds to 5.8 S rRNA; homologous to mammalian riboso	NM_001184312	YPL249C-A	855826	O14455	0.0133203	0.0643692	1.24421	1.24421	T up vs C	14.0479	0.170345	0.06063	1
1780234_at	S000004763	RIM13	Calpain-like cysteine protease; involved in proteolytic activation of Rim101p in respon	NM_001182657	YMR154C	855186	Q03792	0.0133243	0.0643692	0.812358	-1.23098	T down vs C	14.0458	0.154093	0.0548538	1
1774476_at	S000005779	NAT5	Subunit of the N-terminal acetyltransferase NatA (Nat1p, Ard1p, Nat5p); N-terminally ac	NM_001183672	YOR253W	854427	Q08689	0.0133333	0.0643692	1.34078	1.34078	T up vs C	14.0409	0.306843	0.109268	1
1779460_at	S000005023	TPM1	Major isoform of tropomyosin; binds to and stabilizes actin cables and filaments, which	NM_001182917	YNL079C	855645	P17536	0.0133512	0.0644012	0.834907	-1.19774	T down vs C	14.0311	0.116165	0.0413955	1
1774287_at	S000002301	CRD1	Cardiolipin synthase; produces cardiolipin, which is a phospholipid of the mitochondria	NM_001180202	YDL142C	851413	Q07560	0.0133928	0.0645002	1.20405	1.20405	T up vs C	14.0085	0.123032	0.0439133	1
1771023_at	S000002599	HST4	Member of the Sir2 family of NAD(+)-dependent protein deacetylases; involved along with	NM_001180499	YDR191W	851772	P53688	0.0133943	0.0645002	1.38621	1.38621	T up vs C	14.0077	0.380533	0.13583	1
1778822_at	S000000663	SED4	Integral ER membrane protein that stimulates Sar1p GTPase activity; involved in COPII v	NM_001178778	YCR067C	850431	P25365	0.0134752	0.0648353	1.29801	1.29801	T up vs C	13.9641	0.242752	0.0869201	1
1769805_at	S000004779	ALD3	Cytoplasmic aldehyde dehydrogenase, involved in beta-alanine synthesis; uses NAD+ as th	NM_001182673	YMR169C	855205	P54114	0.0135253	0.0649139	0.524961	-1.9049	T down vs C	13.9373	1.48179	0.531592	1
1776467_at	S000001025	RPL8A	Ribosomal 60S subunit protein L8A; mutation results in decreased amounts of free 60S su	NM_001179113	YHL033C	856352	P17076	0.0135258	0.0649139	1.5486	1.5486	T up vs C	13.937	0.682493	0.244849	1
1770851_at	S000001809	SIR1	Protein involved in repression of transcription at the silent mating-type loci HML and	NM_001179891	YKR101W	853976	P21691	0.013534	0.0649139	0.593332	-1.6854	T down vs C	13.9326	0.972241	0.348908	1
1773153_at	S000002441	LYS14	Transcriptional activator involved in regulation of genes of the lysine biosynthesis pa	NM_001180342	YDR034C	851598	P40971	0.013537	0.0649139	0.654104	-1.52881	T down vs C	13.931	0.642932	0.230755	1
1771729_at	S000002594	YDR186C	Putative protein of unknown function; may interact with ribosomes, based on co-purifica	NM_001180494	YDR186C	851767	Q04007	0.0135819	0.0650745	0.750679	-1.33213	T down vs C	13.9071	0.293441	0.1055	1
1779835_at	S000000136	ERD2	HDEL receptor, an integral membrane protein that binds to the HDEL motif in proteins de	NM_001178280	YBL040C	852240	P18414	0.0135994	0.0651041	1.21489	1.21489	T up vs C	13.8978	0.13519	0.0486371	1
1775823_at	S000004623	MAC1	Copper-sensing transcription factor involved in regulation of genes required for high a	NM_001182517	YMR021C	855035	P35192	0.0136612	0.0652245	1.22933	1.22933	T up vs C	13.8652	0.152103	0.0548509	1
1774719_at	S000002997	CGR1	Protein involved in nucleolar integrity and processing of pre-rRNA; has a role in proce	NM_001180894	YGL029W	852854	P53188	0.0136621	0.0652245	0.64485	-1.55075	T down vs C	13.8647	0.686818	0.247687	1
1775351_at	S000002385	GCS1	ADP-ribosylation factor GTPase activating protein (ARF GAP); involved in ER-Golgi trans	NM_001180286	YDL226C	851372	P35197	0.0136682	0.0652245	1.30681	1.30681	T up vs C	13.8615	0.25548	0.0921547	1
1774545_at	S000001375	SDP1	Stress-inducible dual-specificity MAP kinase phosphatase; negatively regulates Slt2p MA	NM_001179461	YIL113W	854693	P40479	0.0136702	0.0652245	1.90636	1.90636	T up vs C	13.8604	1.48531	0.535809	1
1771736_at	S000002253	PMT1	Protein O-mannosyltransferase of the ER membrane; transfers mannose from dolichyl phosp	NM_001180154	YDL095W	851462	P33775	0.0136889	0.065259	1.29409	1.29409	T up vs C	13.8506	0.237152	0.0856109	1
1775699_at	S000004103	HOG1	Mitogen-activated protein kinase involved in osmoregulation; controls global reallocati	NM_001182000	YLR113W	850803	P32485	0.0137232	0.0652921	1.32514	1.32514	T up vs C	13.8326	0.282783	0.102216	1
1780027_at	S000001506	YKL023W	Putative protein of unknown function, predicted by computational methods to be involved	NM_001179589	YKL023W	853845	P36103	0.0137333	0.0652921	0.811087	-1.23291	T down vs C	13.8273	0.156423	0.0565632	1
1777942_at	S000000424	YBR220C	Putative protein of unknown function; YBR220C is not an essential gene	NM_001178568	YBR220C	852521	P38318	0.0137382	0.0652921	1.73573	1.73573	T up vs C	13.8247	1.08494	0.392392	1
1771269_at	S000004093	CDC45	DNA replication initiation factor; recruited to MCM pre-RC complexes at replication ori	NM_001181990	YLR103C	850793	Q08032	0.0137415	0.0652921	0.671232	-1.4898	T down vs C	13.823	0.567017	0.205099	1
1775510_at	S000003453	TOS2	Protein involved in localization of Cdc24p to the site of bud growth; may act as a memb	NM_001181350	YGR221C	853136	P50078	0.0137602	0.0653265	0.797352	-1.25415	T down vs C	13.8133	0.182982	0.0662343	1
1773482_at	S000003580	GYP6	GTPase-activating protein (GAP) for the yeast Rab family member, Ypt6p; involved in ves	NM_001181477	YJL044C	853406	P32806	0.0137828	0.0653796	1.26142	1.26142	T up vs C	13.8015	0.192436	0.0697157	1
1769500_at	S000003345	DAM1	Essential subunit of the Dam1 complex (aka DASH complex), couples kinetochores to the f	NM_001181242	YGR113W	853010	P53267	0.0138057	0.0653859	0.836979	-1.19477	T down vs C	13.7896	0.112994	0.040971	1
1777553_s_at	S000000992 /// S000001041 /// S000001261 /// S000001439 /// S000001829 /// S000002151 /	YBL111C /// YFL065C /// YHL049C /// YHR218W /// YIL177C /// YJL225C /// YLL066C /// YLL067C /// YML133C /// YPR203W /// YRF1-1 /// YRF1-2 /// YRF1-3 /// YRF1-5 /// YRF1-6 /// YRF1-7 /// YRF1-8	Helicase encoded by the Y' element of subtelomeric regions, highly expressed in the mut	NM_001179080 /// NM_001179129 /// NM_001179349 /// NM_001179522 /// NM_001179902 /// NM	YFL065C	850479 /// 850659 /// 850660 /// 851189 /// 852158 /// 852161 /// 853213 /// 853231 ///	E9P8D0 /// P43539 /// Q07888 /// Q99208 /// P0CX20 /// P0CX21 /// P0CX22 /// Q3E7Y5 ///	0.013807	0.0653859	1.54467	1.54467	T up vs C	13.7889	0.674579	0.244609	1
1778485_at	S000004318	YLR326W	Putative protein of unknown function, predicted to be palmitoylated	NM_001182215	YLR326W	851036	Q06170	0.0138261	0.065422	1.20881	1.20881	T up vs C	13.779	0.128315	0.0465618	1
1779365_at	S000004572	MDM1	Intermediate filament protein, required for nuclear and mitochondrial transmission to d	NM_001182466	YML104C	854867	Q01846	0.0139012	0.0657233	0.652591	-1.53235	T down vs C	13.7402	0.649964	0.236519	1
1778144_at	S000003093	MET13	Major isozyme of methylenetetrahydrofolate reductase, catalyzes the reduction of 5,10-m	NM_001180990	YGL125W	852752	P53128	0.0139343	0.0657286	0.635807	-1.5728	T down vs C	13.7232	0.731745	0.266608	1
1780146_at	S000006393	SKI3	Ski complex component and TPR protein, mediates 3'-5' RNA degradation by the cytoplasmi	NM_001184286	YPR189W	856319	P17883	0.0139353	0.0657286	0.682881	-1.46438	T down vs C	13.7227	0.519127	0.189149	1
1775007_at	S000003367	PRE9	Alpha 3 subunit of the 20S proteasome, the only nonessential 20S subunit; may be replac	NM_001181264	YGR135W	853036	P23638	0.0139368	0.0657286	0.896239	-1.11577	T down vs C	13.7219	0.0428194	0.0156025	1
1775600_at	S000004445	RIF2	Protein that binds to the Rap1p C-terminus; acts synergistically with Rif1p to help con	NM_001182341	YLR453C	851174	Q06208	0.0139693	0.0658273	0.734995	-1.36055	T down vs C	13.7054	0.338241	0.123398	1
1771405_at	S000001105	PAN5	2-dehydropantoate 2-reductase, part of the pantothenic acid pathway, structurally homol	NM_001179193	YHR063C	856460	P38787	0.01404	0.0660828	0.888434	-1.12558	T down vs C	13.6694	0.0499299	0.0182635	1
1776919_at	S000000128	HEK2	RNA binding protein involved in the asymmetric localization of ASH1 mRNA; represses tra	NM_001178272	YBL032W	852248	P38199	0.0140466	0.0660828	1.39452	1.39452	T up vs C	13.666	0.394592	0.14437	1
1776872_at	S000001571	CAB3	Subunit of a phosphopantothenoylcysteine decarboxylase (PPCDC; Cab3p, Sis2p, Vhs3p) com	NM_001179654	YKL088W	853774	P36076	0.0140684	0.0661306	0.593896	-1.6838	T down vs C	13.655	0.968711	0.354709	1
1774501_at	S000004689	YMR084W	Putative protein of unknown function; YMR084W and adjacent ORF YMR085W are merged in re	NM_001182583	YMR084W	855108	A2P2R3	0.0140942	0.0661978	0.322077	-3.10484	T down vs C	13.642	4.57998	1.67864	1
1779191_at	S000000487	SSH1	Subunit of the Ssh1 translocon complex; Sec61p homolog involved in co-translational pat	NM_001178631	YBR283C	852586	P38353	0.0141382	0.0663498	1.37875	1.37875	T up vs C	13.6198	0.368069	0.135123	1
1779860_at	S000004403	CTR3	High-affinity copper transporter of the plasma membrane, acts as a trimer; gene is disr	NM_001182299	YLR411W	851129	Q06686	0.0141623	0.0664083	2.1567	2.1567	T up vs C	13.6077	2.10771	0.774453	1
1777271_at	S000005507	PEX11	Peroxisomal membrane protein required for medium-chain fatty acid oxidation and peroxis	NM_001183401	YOL147C	854018	Q12462	0.0141962	0.0665126	1.50425	1.50425	T up vs C	13.5908	0.594805	0.218826	1
1771632_at	S000002681	DON1	Meiosis-specific component of the spindle pole body; part of the leading edge protein (	NM_001180581	YDR273W	851866	Q05610	0.0142168	0.0665549	0.589728	-1.6957	T down vs C	13.5805	0.995069	0.36636	1
1774064_at	S000002279	YDL121C	Putative protein of unknown function; green fluorescent protein (GFP)-fusion protein lo	NM_001180180	YDL121C	851436	Q07541	0.0142418	0.0666171	1.35102	1.35102	T up vs C	13.5681	0.322966	0.119017	1
1776428_at	S000005255	SKP2	F-box protein of unknown function predicted to be part of an SCF ubiquitin protease com	NM_001183149	YNL311C	855405	P42843	0.0142875	0.0667697	0.716562	-1.39555	T down vs C	13.5454	0.39635	0.146304	1
1778088_at	S000004036	YLR046C	Putative membrane protein; member of the fungal lipid-translocating exporter (LTE) fami	NM_001181933	YLR046C	850735	Q12253	0.0142978	0.0667697	0.713152	-1.40223	T down vs C	13.5403	0.407776	0.150578	1
1769322_s_at	S000028562 /// S000028564 /// S000028565 /// S000028566	YLR154C-H /// YLR156C-A /// YLR157C-C /// YLR159C-A	Putative protein of unknown function; identified by fungal homology comparisons and RT-	NM_001184561 /// NM_001184563 /// NM_001184564 /// NM_001184565	YLR154C-H	1466410 /// 1466411 /// 1466414 /// 1466415	P0CY04 /// P0CY05 /// P0CY03 /// P0CY02	0.0143198	0.0668177	2.62752	2.62752	T up vs C	13.5295	3.32984	1.23059	1
1774927_at	S000003390	MTR3	Exosome non-catalytic core component; involved in 3'-5' RNA processing and degradation	NM_001181287	YGR158C	853062	P48240	0.0143637	0.0669683	1.12431	1.12431	T up vs C	13.5078	0.0489825	0.0181311	1
1779573_at	S000003493	APL6	Beta3-like subunit of the yeast AP-3 complex; functions in transport of alkaline phosph	NM_001181390	YGR261C	853177	P46682	0.0143887	0.0669773	0.782478	-1.27799	T down vs C	13.4956	0.214679	0.0795369	1
1777566_s_at	S000004145 /// S000004147 /// S000004148 /// S000004150	ASP3-1 /// ASP3-2 /// ASP3-3 /// ASP3-4	Cell-wall L-asparaginase II involved in asparagine catabolism; expression induced durin	NM_001182042 /// NM_001182044 /// NM_001182045 /// NM_001182047	YLR155C	850850 /// 850852 /// 850855 /// 850857	P0CZ17 /// P0CX77 /// P0CX78 /// P0CX79	0.0143891	0.0669773	1.80885	1.80885	T up vs C	13.4954	1.2534	0.464379	1
1774612_at	S000006071	YPL150W	Protein kinase of unknown cellular role; binds phosphatidylinositols and cardiolipin in	NM_001183964	YPL150W	855953	Q12152	0.0144779	0.0672198	0.637425	-1.56881	T down vs C	13.4521	0.723556	0.268938	1
1779668_at	S000002522	YDR115W	Putative mitochondrial ribosomal protein of the large subunit; similar to E. coli L34 r	NM_001180423	YDR115W	851692	Q04598	0.0144935	0.0672198	1.21839	1.21839	T up vs C	13.4445	0.139224	0.0517771	1
1771171_at	S000001114	ERG7	Lanosterol synthase, an essential enzyme that catalyzes the cyclization of squalene 2,3	NM_001179202	YHR072W	856470	P38604	0.0144944	0.0672198	0.856258	-1.16787	T down vs C	13.4441	0.0859252	0.0319565	1
1778748_at	S000005843	COT1	Vacuolar transporter that mediates zinc transport into the vacuole; overexpression conf	NM_001183736	YOR316C	854494	P32798	0.0145125	0.0672198	1.21052	1.21052	T up vs C	13.4353	0.130232	0.0484664	1
1775925_at	S000001398	OM45	Mitochondrial outer membrane protein of unknown function; major constituent of the oute	NM_001179484	YIL136W	854670	P16547	0.0145135	0.0672198	0.609211	-1.64147	T down vs C	13.4349	0.876352	0.326149	1
1774091_at	S000002424	KCS1	Inositol hexakisphosphate (IP6) and inositol heptakisphosphate (IP7) kinase; generation	NM_001180325	YDR017C	851580	Q12494	0.014534	0.0672198	0.736435	-1.35789	T down vs C	13.4249	0.333956	0.124379	1
1779746_at	S000005291	LRO1	Acyltransferase that catalyzes diacylglycerol esterification; one of several acyltransf	NM_001183185	YNR008W	855742	P40345	0.0145406	0.0672198	1.87247	1.87247	T up vs C	13.4217	1.40387	0.522984	1
1778325_at	S000005982	ALD6	Cytosolic aldehyde dehydrogenase, activated by Mg2+ and utilizes NADP+ as the preferred	NM_001183875	YPL061W	856044	E9P9H2 /// P54115	0.0145454	0.0672198	1.13212	1.13212	T up vs C	13.4194	0.0549412	0.0204707	1
1775756_at	S000000516	SGF29	Component of the HAT/Core module of the SAGA, SLIK, and ADA complexes; HAT/Core module	NM_001178659	YCL010C	850347	P25554	0.014547	0.0672198	1.85995	1.85995	T up vs C	13.4186	1.374	0.511975	1
1774517_at	S000006198	YPL277C	Putative protein of unknown function; localized to the membranes; gene expression regul	NM_001184091	YPL277C	855852	Q08989	0.0145704	0.0672732	1.30021	1.30021	T up vs C	13.4074	0.245909	0.0917066	1
1772973_at	S000003741	YJL206C	Putative protein of unknown function; similar to transcriptional regulators from the Zn	NM_001181638	YJL206C	853224	P39529	0.0145957	0.067336	0.652185	-1.53331	T down vs C	13.3952	0.651863	0.24332	1
1776484_at	---	---	---	---	YLR154W-F	---	---	0.0146288	0.0674339	2.08505	2.08505	T up vs C	13.3794	1.92647	0.719941	1
1772558_at	S000000271	TIP1	Major cell wall mannoprotein with possible lipase activity; transcription is induced by	NM_001178415	YBR067C	852359	P27654	0.0146581	0.0675145	1.32843	1.32843	T up vs C	13.3654	0.287778	0.107658	1
1773591_at	S000004812	CLN1	G1 cyclin involved in regulation of the cell cycle; activates Cdc28p kinase to promote	NM_001182706	YMR199W	855239	P20437	0.0146865	0.0675742	0.69032	-1.4486	T down vs C	13.3518	0.490052	0.183515	1
1771649_at	S000003211	YGL242C	Putative protein of unknown function; deletion mutant is viable	NM_001181108	YGL242C	852609	P53066	0.0146947	0.0675742	1.16901	1.16901	T up vs C	13.3479	0.0870104	0.0325932	1
1771956_at	S000004484	APT1	Adenine phosphoribosyltransferase; catalyzes the formation of AMP from adenine and 5-ph	NM_001182380	YML022W	854986	P49435	0.0147391	0.067663	1.83698	1.83698	T up vs C	13.3268	1.31951	0.495056	1
1770988_at	S000004771	HLJ1	Co-chaperone for Hsp40p, anchored in the ER membrane; with its homolog Ydj1p promotes E	NM_001182665	YMR161W	855196	P48353	0.014754	0.067663	1.56162	1.56162	T up vs C	13.3198	0.708873	0.266097	1
1774614_at	S000005144	YNL200C	NADHX epimerase; catalyzes isomerization of (R)- and (S)-NADHX; homologous to AIBP in m	NM_001183038	YNL200C	855521	P40165	0.0147576	0.067663	1.40086	1.40086	T up vs C	13.3181	0.405428	0.152209	1
1771518_at	S000005504	NOP8	Nucleolar protein required for 60S ribosomal subunit biogenesis	NM_001183398	YOL144W	854021	Q08287	0.0147613	0.067663	0.726456	-1.37655	T down vs C	13.3163	0.364405	0.136827	1
1770949_at	S000004646	MCM1	Transcription factor involved in cell-type-specific transcription and pheromone respons	NM_001182540	YMR043W	855060	P11746	0.014785	0.0677172	0.530846	-1.88379	T down vs C	13.3052	1.43097	0.537749	1
1770048_at	S000005588	YOR062C	Protein of unknown function; similar to Reg1p; expression regulated by glucose and Rgt1	NM_001183481	YOR062C	854228	P36025	0.0148193	0.0678199	0.635969	-1.5724	T down vs C	13.289	0.730925	0.275011	1
1770834_at	S000001572	MIF2	Protein required for structural integrity of elongating spindles; localizes to the kine	NM_001179655	YKL089W	853773	P35201	0.0148563	0.0679347	0.669465	-1.49373	T down vs C	13.2717	0.574537	0.216453	1
1779710_at	S000002890	CWC21	Protein involved in RNA splicing by the spliceosome; component of a complex containing	NM_001180790	YDR482C	852093	Q03375	0.014949	0.068253	0.760524	-1.31488	T down vs C	13.2284	0.267383	0.101064	1
1770407_at	S000001764	TRM2	tRNA methyltransferase, 5-methylates the uridine residue at position 54 of tRNAs and ma	NM_001179846	YKR056W	853930	P33753	0.0149574	0.068253	0.71256	-1.40339	T down vs C	13.2245	0.409781	0.154932	1
1771042_at	S000004483	UNG1	Uracil-DNA glycosylase; required for repair of uracil in DNA formed by spontaneous cyto	NM_001182379	YML021C	854987	P12887	0.0149617	0.068253	1.45685	1.45685	T up vs C	13.2225	0.505172	0.191027	1
1771137_at	S000004352	VPS38	Part of a Vps34p phosphatidylinositol 3-kinase complex that functions in carboxypeptida	NM_001182249	YLR360W	851074	Q05919	0.0149907	0.0682926	0.679095	-1.47255	T down vs C	13.2091	0.534371	0.202273	1
1775020_at	S000000807	YND1	Apyrase with wide substrate specificity, helps prevent inhibition of glycosylation by h	NM_001178896	YER005W	856722	P40009	0.0149943	0.0682926	0.787598	-1.26968	T down vs C	13.2075	0.203415	0.0770076	1
1773305_at	S000004195	HMX1	ER localized heme oxygenase, involved in heme degradation during iron starvation and in	NM_001182092	YLR205C	850902	P32339	0.0150754	0.0685462	1.31414	1.31414	T up vs C	13.1701	0.26628	0.101092	1
1777013_at	S000003379	NAT2	Protein with an apparent role in acetylation of N-terminal methionine residues	NM_001181276	YGR147C	853050	P37293	0.0150808	0.0685462	0.885279	-1.12959	T down vs C	13.1676	0.0529787	0.020117	1
1778174_at	S000000408	LDH1	Serine hydrolase; exhibits active esterase plus weak triacylglycerol lipase activities;	NM_001178552	YBR204C	852503	P38139	0.0150859	0.0685462	1.25187	1.25187	T up vs C	13.1653	0.180058	0.0683837	1
1771117_at	S000003429	SNG1	Protein involved in resistance to nitrosoguanidine and 6-azauracil; expression is regul	NM_001181326	YGR197C	853111	P46950	0.0151014	0.0685621	1.49487	1.49487	T up vs C	13.1582	0.576734	0.219154	1
1779638_at	S000004217	ADY4	Structural component of the meiotic outer plaque, which is a membrane-organizing center	NM_001182114	YLR227C	850924	Q05955	0.0151299	0.0686371	0.760462	-1.31499	T down vs C	13.1451	0.267541	0.101764	1
1779336_at	S000001872	FRS2	Alpha subunit of cytoplasmic phenylalanyl-tRNA synthetase, forms a tetramer with Frs1p	NM_001179944	YFL022C	850522	P15625	0.0151646	0.0686853	1.72231	1.72231	T up vs C	13.1293	1.05462	0.401626	1
1772016_at	S000001332	MAM33	Acidic protein of the mitochondrial matrix involved in oxidative phosphorylation; relat	NM_001179420	YIL070C	854740	P40513	0.0151646	0.0686853	1.26764	1.26764	T up vs C	13.1293	0.200677	0.0764231	1
1776663_at	S000005157	RRG9	Protein of unknown function; null mutant lacks mitochondrial DNA and cannot grow on gly	NM_001183051	YNL213C	855508	P40156	0.0152333	0.0688706	0.689687	-1.44993	T down vs C	13.0982	0.492482	0.187996	1
1773132_at	S000005652	IAH1	Isoamyl acetate-hydrolyzing esterase, required in balance with alcohol acetyltransferas	NM_001183545	YOR126C	854293	P41734	0.0152342	0.0688706	1.20298	1.20298	T up vs C	13.0978	0.121859	0.0465188	1
1769858_at	S000004019	RPL15A	Ribosomal 60S subunit protein L15A; binds to 5.8 S rRNA; homologous to mammalian riboso	NM_001181916	YLR029C	850716	P05748	0.0152517	0.0688706	1.40941	1.40941	T up vs C	13.0899	0.420192	0.160503	1
1774138_at	S000003826	ARP3	Essential component of the Arp2/3 complex, which is a highly conserved actin nucleation	NM_001181723	YJR065C	853528	P47117	0.0152608	0.0688706	0.757852	-1.31952	T down vs C	13.0858	0.274302	0.104809	1
1777650_at	S000004856	ZRC1	Vacuolar membrane zinc transporter; transports zinc from cytosol to vacuole for storage	NM_001182750	YMR243C	855284	E9PA84 /// P20107	0.01529	0.0688706	1.31504	1.31504	T up vs C	13.0726	0.267623	0.10236	1
1778649_at	S000003138	SPO74	Component of the meiotic outer plaque of the spindle pole body, involved in modifying t	NM_001181035	YGL170C	852705	P45819	0.0152955	0.0688706	0.682759	-1.46465	T down vs C	13.0701	0.519614	0.198779	1
1773619_at	S000003314	TOM20	Component of the TOM (translocase of outer membrane) complex responsible for recognitio	NM_001181211	YGR082W	852973	P35180	0.0153041	0.0688706	1.45884	1.45884	T up vs C	13.0662	0.508858	0.194723	1
1774613_at	S000001416	IMP2'	Transcriptional activator involved in maintenance of ion homeostasis and protection aga	NM_001179502	YIL154C	854652	P32351	0.0153115	0.0688706	2.2865	2.2865	T up vs C	13.063	2.44043	0.934103	1
1770506_at	S000001424	SUC2	Invertase, sucrose hydrolyzing enzyme; a secreted, glycosylated form is regulated by gl	NM_001179510	YIL162W	854644	E9P8L9 /// D5MS31 /// D5MS28 /// D5MS23 /// D5MS22 /// D5MS21 /// D5MS20 /// D5MS19 ///	0.015314	0.0688706	1.30804	1.30804	T up vs C	13.0618	0.257284	0.0984868	1
1770862_at	S000006125	HRR25	Protein kinase involved in regulating diverse events including vesicular trafficking, D	NM_001184018	YPL204W	855897	P29295	0.0153551	0.0689119	0.818982	-1.22103	T down vs C	13.0434	0.142284	0.0545425	1
1774693_at	S000005252	KRI1	Essential nucleolar protein required for 40S ribosome biogenesis; associate with snR30;	NM_001183146	YNL308C	855408	P42846	0.0153688	0.0689119	0.582981	-1.71532	T down vs C	13.0373	1.03891	0.398438	1
1776311_at	S000007596	YCL001W-B	Putative protein of unknown function; present in a region duplicated between chromosome	NM_001184462	YCL001W-B	850356	Q96VH2	0.015369	0.0689119	0.512185	-1.95242	T down vs C	13.0372	1.59726	0.612576	1
1772637_at	S000001303	GVP36	BAR domain-containing protein that localizes to both early and late Golgi vesicles; req	NM_001179391	YIL041W	854770	P40531	0.0153905	0.0689119	1.18384	1.18384	T up vs C	13.0276	0.101619	0.0390013	1
1771376_at	S000004221	BNA5	Kynureninase, required for the de novo biosynthesis of NAD from tryptophan via kynureni	NM_001182118	YLR231C	850933	Q05979	0.0153915	0.0689119	1.16779	1.16779	T up vs C	13.0272	0.0858522	0.0329512	1
1776254_at	S000004881	PRP24	Splicing factor that reanneals U4 and U6 snRNPs during spliceosome recycling	NM_001182775	YMR268C	855310	P49960	0.0153955	0.0689119	0.79351	-1.26022	T down vs C	13.0254	0.190872	0.073269	1
1769968_at	S000006388	GDB1	Glycogen debranching enzyme; contains glucanotranferase and alpha-1,6-amyloglucosidase	NM_001184281	YPR184W	856314	Q06625	0.0154125	0.068934	1.2772	1.2772	T up vs C	13.0178	0.213601	0.0820418	1
1778473_at	S000004741	YMR134W	Protein of unknown function that may be involved in iron metabolism; mutant bm-8 has a	NM_001182635	YMR134W	855164	P40207	0.0154397	0.0690019	0.840101	-1.19033	T down vs C	13.0057	0.108317	0.041642	1
1771055_at	S000005245	RPL18A /// RPL18B	Ribosomal 60S subunit protein L18B; homologous to mammalian ribosomal protein L18, no b	NM_001183139 /// NM_001183374	YNL301C	854029 /// 855415	P0CX49 /// P0CX50	0.0154741	0.0691013	1.95237	1.95237	T up vs C	12.9905	1.59713	0.614728	1
1770447_s_at	S000000802 /// S000000992 /// S000002953 /// S000003528 /// S000004458 /// S000004459 /	YEL076C /// YRF1-1 /// YRF1-2 /// YRF1-3 /// YRF1-4 /// YRF1-5 /// YRF1-6 /// YRF1-7 /// YRF1-8	Putative protein of unknown function /// Putative protein of unknown function /// Putat	NM_001178891 /// NM_001179080 /// NM_001180853 /// NM_001181425 /// NM_001182354 /// NM	YEL076C	851187 /// 851189 /// 852158 /// 853213 /// 854577 /// 855377 /// 855846 /// 856633 ///	E9P8D0 /// O13559 /// P0CX20 /// P0CX21 /// P0CX22 /// P0CX14 /// P0CX15 /// P53819 ///	0.0155079	0.0691984	1.24443	1.24443	T up vs C	12.9756	0.170619	0.0657461	1
1777660_at	S000002588	SCC2	Subunit of cohesin loading factor (Scc2p-Scc4p); a complex required for loading of cohe	NM_001180488	YDR180W	851761	Q04002	0.0155809	0.0694697	0.820714	-1.21845	T down vs C	12.9435	0.139291	0.0538071	1
1774317_at	S000000994	HSE1	Subunit of the endosomal Vps27p-Hse1p complex required for sorting of ubiquitinated mem	NM_001179082	YHL002W	856387	P38753	0.0156037	0.0695173	0.73694	-1.35696	T down vs C	12.9335	0.332459	0.128526	1
1772317_at	S000003496	MES1	Methionyl-tRNA synthetase, forms a complex with glutamyl-tRNA synthetase (Gus1p) and Ar	NM_001181393	YGR264C	853181	P00958	0.0156249	0.0695578	1.35266	1.35266	T up vs C	12.9242	0.325578	0.125956	1
1774998_at	S000002846	THI74	Mitochondrial transporter repressible by thiamine; THI74 has a paralog, YML018C, that a	NM_001180746	YDR438W	852048	Q04083	0.0156982	0.0698295	0.730288	-1.36932	T down vs C	12.8924	0.352506	0.136711	1
1775319_at	S000003853	FIP1	Subunit of cleavage polyadenylation factor (CPF), interacts directly with poly(A) polym	NM_001181750	YJR093C	853555	P45976	0.0157121	0.0698371	0.764065	-1.30879	T down vs C	12.8863	0.258385	0.100255	1
1778359_at	S000004170	SAM1	S-adenosylmethionine synthetase; catalyzes transfer of the adenosyl group of ATP to the	NM_001182067	YLR180W	850877	P10659	0.0157459	0.0699091	1.51807	1.51807	T up vs C	12.8718	0.621758	0.24152	1
1774323_at	S000001468	DAL2	Allantoicase, converts allantoate to urea and ureidoglycolate in the second step of all	NM_001179551	YIR029W	854847	P25335	0.0157528	0.0699091	0.720348	-1.38822	T down vs C	12.8688	0.383914	0.149165	1
1774375_at	S000003441	TRX2	Cytoplasmic thioredoxin isoenzyme; part of thioredoxin system which protects cells agai	NM_001181338	YGR209C	853123	P22803	0.0158126	0.0701201	1.78369	1.78369	T up vs C	12.843	1.19485	0.465176	1
1773143_at	S000003575	LOH1	Protein of unknown function with proposed roles in maintenance of genome integrity and	NM_001181472	YJL038C	853413	P47055	0.0158482	0.0702236	0.778288	-1.28487	T down vs C	12.8278	0.224179	0.0873805	1
1776993_at	S000000803	MNN1	Alpha-1,3-mannosyltransferase, integral membrane glycoprotein of the Golgi complex, req	NM_001178892	YER001W	856718	P39106	0.0158615	0.0702278	0.723788	-1.38162	T down vs C	12.8221	0.372843	0.14539	1
1770898_at	S000000008	MDM10	Subunit of both the ERMES complex that links the ER to mitochondria, and of the mitocho	NM_001178155	YAL010C	851223	P18409	0.0159169	0.0704187	0.689363	-1.45062	T down vs C	12.7985	0.493731	0.192886	1
1776160_at	S000001780	SIS2	Negative regulatory subunit of protein phosphatase 1 (Ppz1p); also a subunit of phospho	NM_001179862	YKR072C	853946	P36024	0.0159535	0.0705129	1.55128	1.55128	T up vs C	12.783	0.6879	0.269069	1
1774728_at	S000004563	VPS9	Guanine nucleotide exchange factor (GEF); involved in vesicle-mediated vacuolar transpo	NM_001182457	YML097C	854876	P54787	0.0159629	0.0705129	0.676669	-1.47783	T down vs C	12.779	0.5443	0.212967	1
1777543_at	S000003168	EMP24	Component of the p24 complex; binds to GPI anchor proteins and mediates their efficient	NM_001181065	YGL200C	852675	P32803	0.0159809	0.070538	1.43718	1.43718	T up vs C	12.7714	0.469345	0.183749	1
1779319_at	S000000356	SPP381	mRNA splicing factor, component of U4/U6.U5 tri-snRNP; interacts genetically and physic	NM_001178500	YBR152W	852449	P38282	0.0160184	0.0706099	0.455075	-2.19744	T down vs C	12.7556	2.2116	0.866915	1
1773182_at	S000005483	HRP1	Subunit of cleavage factor I, a five-subunit complex required for the cleavage and poly	NM_001183377	YOL123W	853997	Q99383	0.0160322	0.0706099	1.3921	1.3921	T up vs C	12.7497	0.390486	0.153135	1
1778371_at	S000002968	LSB3	Protein containing a C-terminal SH3 domain; binds Las17p, which is a homolog of human W	NM_001180865	YFR024C-A	850580	P43603	0.0160454	0.0706099	1.31188	1.31188	T up vs C	12.7442	0.262941	0.103161	1
1772347_at	S000002678	CCC2	Cu(+2)-transporting P-type ATPase; required for export of copper from the cytosol into	NM_001180578	YDR270W	851862	P38995	0.0160562	0.0706099	0.65537	-1.52586	T down vs C	12.7396	0.637089	0.250042	1
1771615_at	S000028558	YKL183C-A	Putative protein of unknown function; identified by fungal homology and RT-PCR	NM_001184557	YKL183C-A	1500485	Q3E765	0.0160647	0.0706099	0.548898	-1.82183	T down vs C	12.7361	1.28383	0.504014	1
1771133_at	S000002189	DBP10	Putative ATP-dependent RNA helicase of the DEAD-box protein family, constituent of 66S	NM_001180090	YDL031W	851530	Q12389	0.0160923	0.0706099	0.737457	-1.35601	T down vs C	12.7245	0.330934	0.130038	1
1773288_at	S000006314	RPC40	RNA polymerase subunit AC40, common to RNA polymerase I and III	NM_001184207	YPR110C	856226	P07703	0.0160965	0.0706099	1.41308	1.41308	T up vs C	12.7227	0.426591	0.167649	1
1773984_at	S000003503	SLH1	Putative RNA helicase related to Ski2p, involved in translation inhibition of non-poly(	NM_001181400	YGR271W	853187	P53327	0.0161029	0.0706099	0.723598	-1.38198	T down vs C	12.7201	0.37345	0.146795	1
1769925_at	S000000419	HPC2	Subunit of the HIR complex, a nucleosome assembly complex involved in regulation of his	NM_001178563	YBR215W	852516	Q01448	0.0161221	0.0706099	0.752778	-1.32841	T down vs C	12.7121	0.287755	0.113182	1
1777513_at	S000005451	SPO21	Component of the meiotic outer plaque of the spindle pole body; involved in modifying t	NM_001183345	YOL091W	854062	Q12411	0.0161257	0.0706099	0.626547	-1.59605	T down vs C	12.7105	0.779925	0.306803	1
1778360_at	S000004966	HDA1	Putative catalytic subunit of a class II histone deacetylase complex that also contains	NM_001182860	YNL021W	855710	P53973	0.016133	0.0706099	1.28978	1.28978	T up vs C	12.7075	0.231051	0.0909113	1
1770267_at	S000004916	ATM1	Mitochondrial inner membrane ATP-binding cassette (ABC) transporter, exports mitochondr	NM_001182810	YMR301C	855347	P40416	0.0161683	0.0706484	0.785824	-1.27255	T down vs C	12.6928	0.207275	0.0816505	1
1777413_s_at	S000002793 /// S000005659	EFT1 /// EFT2	Elongation factor 2 (EF-2), also encoded by EFT1; catalyzes ribosomal translocation dur	NM_001180693 /// NM_001183552	YDR385W	851993 /// 854301	P32324	0.016177	0.0706484	1.24262	1.24262	T up vs C	12.6892	0.168356	0.0663383	1
1770650_at	S000002948	IRC4	Putative protein of unknown function; null mutant displays increased levels of spontane	NM_001180848	YDR540C	852153	Q03036	0.0161852	0.0706484	0.506913	-1.97272	T down vs C	12.6858	1.64703	0.649166	1
1771202_at	S000001517	TUL1	Subunit of the DSC ubiquitin ligase complex; golgi-localized RING-finger ubiquitin liga	NM_001179600	YKL034W	853832	P36096	0.0161913	0.0706484	0.85663	-1.16736	T down vs C	12.6832	0.0854449	0.0336842	1
1779408_at	S000000330	TPS1	Synthase subunit of trehalose-6-P synthase/phosphatase complex; synthesizes the storage	NM_001178474	YBR126C	852423	Q00764 /// G4XST2 /// G4XSS5 /// G4XSR1 /// G4XSP3 /// G4XSN9 /// G4XSN6 /// G4XSL9 ///	0.0162096	0.0706745	0.838064	-1.19323	T down vs C	12.6756	0.111356	0.0439253	1
1774521_at	S000000152	PTC3	Type 2C protein phosphatase (PP2C); dephosphorylates Hog1p (see also Ptc2p) to limit ma	NM_001178296	YBL056W	852224	P34221	0.0162733	0.0708457	1.1432	1.1432	T up vs C	12.6493	0.0639031	0.0252595	1
1770089_at	S000001934	IRC5	Putative ATPase containing the DEAD/H helicase-related sequence motif; null mutant disp	NM_001180003	YFR038W	850599	P43610	0.0162737	0.0708457	0.747684	-1.33746	T down vs C	12.6492	0.301679	0.119249	1
1779510_at	S000028553	YHR175W-A	Putative protein of unknown function; identified by fungal homology and RT-PCR	NM_001184554	YHR175W-A	1466530	Q3E815	0.0163524	0.0711343	0.775207	-1.28998	T down vs C	12.6168	0.231332	0.0916757	1
1770913_at	S000028551	YGR240C-A	Putative protein of unknown function; identified by fungal homology and RT-PCR	NM_001184552	YGR240C-A	1466463	Q3E786	0.0163764	0.0711846	0.799006	-1.25156	T down vs C	12.607	0.17965	0.0712502	1
1776129_at	S000003838	MIR1	Mitochondrial phosphate carrier, imports inorganic phosphate into mitochondria; functio	NM_001181735	YJR077C	853540	P23641	0.016398	0.0712006	1.7342	1.7342	T up vs C	12.5982	1.08149	0.429223	1
1770427_at	S000000474	BIT2	Subunit of TORC2 membrane-associated complex; involved in regulation of actin cytoskele	NM_001178618	YBR270C	852573	P38346	0.016405	0.0712006	0.631072	-1.58461	T down vs C	12.5954	0.756105	0.300152	1
1769800_at	S000002639	COX20	Mitochondrial inner membrane protein, required for proteolytic processing of Cox2p and	NM_001180539	YDR231C	851817	Q04935	0.0164403	0.0712926	1.80416	1.80416	T up vs C	12.581	1.24245	0.493779	1
1775924_at	S000006037	HOS3	Trichostatin A-insensitive homodimeric histone deacetylase (HDAC) with specificity in v	NM_001183930	YPL116W	855987	Q02959	0.0164554	0.0712926	0.658364	-1.51892	T down vs C	12.5749	0.623416	0.247882	1
1778754_s_at	S000000992 /// S000001042 /// S000001262 /// S000001439 /// S000002153 /// S000002953 /	YBL113C /// YEL077C /// YHL050C /// YHR219W /// YIL177C /// YJL225C /// YLL066C /// YLL067C /// YML133C /// YPR204W /// YRF1-1 /// YRF1-2 /// YRF1-3 /// YRF1-4 /// YRF1-5 /// YRF1-6 /// YRF1-7 /// YRF1-8	Helicase encoded by the Y' element of subtelomeric regions, highly expressed in the mut	NM_001179080 /// NM_001179130 /// NM_001179350 /// NM_001179522 /// NM_001180054 /// NM	YBL113C	850659 /// 850660 /// 851187 /// 851189 /// 852158 /// 852159 /// 853213 /// 853231 ///	E9P8D0 /// Q07888 /// Q99208 /// O13559 /// P0CX20 /// P0CX21 /// P0CX22 /// Q7M4S9 ///	0.0164751	0.0712926	0.792406	-1.26198	T down vs C	12.5669	0.193178	0.0768597	1
1774200_at	S000006058	GIP3	Cytoplasmic protein that regulates protein phosphatase 1 Glc7p; overexpression relocali	NM_001183951	YPL137C	855967	Q03016	0.0164761	0.0712926	1.41062	1.41062	T up vs C	12.5665	0.4223	0.168026	1
1772468_at	S000001802	RPL40A /// RPL40B	Ubiquitin-ribosomal 60S subunit protein L40B fusion protein; cleaved to yield ubiquitin	NM_001179496 /// NM_001179884	YKR094C	853969 /// 854658	E9PA11 /// P0CH08 /// P0CH09	0.0165258	0.0714533	1.40772	1.40772	T up vs C	12.5464	0.417267	0.166289	1
1772137_at	S000003265	TIM21	Nonessential subunit of the Translocase of the Inner Mitochondrial membrane (TIM23 comp	NM_001181162	YGR033C	852921	P53220	0.0166034	0.0717348	1.37293	1.37293	T up vs C	12.5152	0.358439	0.143201	1
1777286_s_at	S000000094 /// S000001258	PHO11 /// PHO12	One of three repressible acid phosphatases; glycoprotein that is transported to the cel	NM_001178239 /// NM_001179346	YAR071W	851299 /// 856625	P35842 /// P38693	0.0166416	0.0717978	1.29494	1.29494	T up vs C	12.4999	0.23836	0.0953446	1
1770635_at	S000000610	CWH43	Putative sensor/transporter protein involved in cell wall biogenesis; contains 14-16 tr	NM_001178730	YCR017C	850376	P25618	0.0166582	0.0717978	1.29887	1.29887	T up vs C	12.4933	0.243975	0.0976424	1
1771703_at	S000002341	LYS20	Homocitrate synthase isozyme; catalyzes the condensation of acetyl-CoA and alpha-ketogl	NM_001180242	YDL182W	851346	P48570	0.0166785	0.0717978	1.09151	1.09151	T up vs C	12.4852	0.0273575	0.0109559	1
1778785_at	S000001023	GOS1	v-SNARE protein involved in Golgi transport, homolog of the mammalian protein GOS-28/GS	NM_001179111	YHL031C	856354	P38736	0.0166798	0.0717978	1.36748	1.36748	T up vs C	12.4847	0.349497	0.13997	1
1776887_at	S000006287	MDM36	Mitochondrial protein required for normal mitochondrial morphology and inheritance; com	NM_001184180	YPR083W	856198	Q06820	0.0166808	0.0717978	0.701615	-1.42528	T down vs C	12.4843	0.448073	0.179454	1
1777963_at	S000005029	MKT1	Protein that forms a complex with Pbp1p; complex may mediate posttranscriptional regula	NM_001182923	YNL085W	855639	Q7LMB5 /// Q45TY7 /// E9P8H6 /// E9P8H3 /// E9P8H1 /// P40850	0.0166936	0.071799	1.30421	1.30421	T up vs C	12.4792	0.251701	0.100848	1
1773722_at	S000005130	UBP10	Ubiquitin-specific protease, deubiquitinates Ub-protein moieties; interacts with protei	NM_001183024	YNL186W	855535	P53874	0.0167527	0.0719989	1.51049	1.51049	T up vs C	12.4558	0.606929	0.243633	1
1777723_at	S000001570	CYT2	Cytochrome c1 heme lyase, involved in maturation of cytochrome c1, which is a subunit o	NM_001179653	YKL087C	853775	Q00873	0.0168828	0.0725036	1.41552	1.41552	T up vs C	12.4046	0.430851	0.173666	1
1773291_at	S000001004	YHL012W	Putative UTP glucose-1-phosphate uridylyltransferase; YHL012W has a paralog, UGP1, that	NM_001179092	YHL012W	856374	P38709	0.0169151	0.0725303	0.453473	-2.2052	T down vs C	12.392	2.23145	0.900361	1
1779358_at	S000005460	PKH2	Serine/threonine protein kinase; involved in sphingolipid-mediated signaling pathway th	NM_001183354	YOL100W	854053	Q12236	0.0169285	0.0725303	0.727243	-1.37506	T down vs C	12.3867	0.36194	0.1461	1
1778222_at	S000004550	TUB1	Alpha-tubulin; associates with beta-tubulin (Tub2p) to form tubulin dimer, which polyme	NM_001182444	YML085C	854889	P09733	0.0169495	0.0725303	1.35732	1.35732	T up vs C	12.3786	0.333033	0.13452	1
1772279_at	S000004864	HOR7	Protein of unknown function; overexpression suppresses Ca2+ sensitivity of mutants lack	NM_001182758	YMR251W-A	855293	Q05827	0.0169565	0.0725303	1.59915	1.59915	T up vs C	12.3758	0.786417	0.317723	1
1772916_at	S000005340	BIO4	Dethiobiotin synthetase, catalyzes the third step in the biotin biosynthesis pathway; B	NM_001183234	YNR057C	855794	P53630	0.0169735	0.0725303	0.593435	-1.68511	T down vs C	12.3692	0.971599	0.392748	1
1777227_at	S000000183	RPL23A /// RPL23B	Ribosomal 60S subunit protein L23A; homologous to mammalian ribosomal protein L23 and b	NM_001178327 /// NM_001179007	YBL087C	852191 /// 856853	P0CX41 /// P0CX42	0.0169764	0.0725303	2.07071	2.07071	T up vs C	12.3681	1.89045	0.764243	1
1771832_at	S000000780	RPL12A /// RPL12B	Ribosomal 60S subunit protein L12A; rpl12a rpl12b double mutant exhibits slow growth an	NM_001178869 /// NM_001180726	YEL054C	852026 /// 856656	P0CX53 /// P0CX54	0.0169854	0.0725303	1.40558	1.40558	T up vs C	12.3646	0.413557	0.167234	1
1779737_at	S000002324	CDC36	Component of the CCR4-NOT complex, which has multiple roles in regulating mRNA levels i	NM_001180225	YDL165W	851389	P06100	0.0169906	0.0725303	1.44196	1.44196	T up vs C	12.3626	0.477981	0.193317	1
1773688_at	S000004438	YLR446W	Putative hexokinase; transcript is upregulated during sporulation and the unfolded prot	NM_001182334	YLR446W	851167	Q06204	0.0170229	0.0726143	1.5385	1.5385	T up vs C	12.3501	0.662223	0.268105	1
1773800_at	S000001143	BIG1	Integral membrane protein of the endoplasmic reticulum, required for normal content of	NM_001179231	YHR101C	856501	P38813	0.0170424	0.072643	0.768557	-1.30114	T down vs C	12.3426	0.247251	0.100162	1
1775915_at	S000000438	ARC40	Subunit of the ARP2/3 complex, which is required for the motility and integrity of cort	NM_001178582	YBR234C	852536	P38328	0.0170949	0.0728125	0.883044	-1.13245	T down vs C	12.3223	0.0551999	0.0223983	1
1776636_s_at	S000000322 /// S000006284	TEF1 /// TEF2	Translational elongation factor EF-1 alpha; also encoded by TEF1; functions in the bind	NM_001178466 /// NM_001184177	YBR118W	852415 /// 856195	E9P9G3 /// P02994	0.0171272	0.0728957	0.949627	-1.05305	T down vs C	12.3099	0.00953188	0.00387162	1
1775189_at	S000000955	PET122	Mitochondrial translational activator specific for the COX3 mRNA, acts together with Pe	NM_001179043	YER153C	856897	P10355	0.0171446	0.0729155	3.19356	3.19356	T up vs C	12.3033	4.8106	1.95501	1
1779914_at	S000001036	YHL044W	Putative integral membrane protein, member of DUP240 gene family; green fluorescent pro	NM_001179124	YHL044W	856341	P38727	0.0171778	0.0729353	1.74962	1.74962	T up vs C	12.2906	1.11653	0.454224	1
1779367_at	S000005720	TOA1	TFIIA large subunit; involved in transcriptional activation, acts as antirepressor or a	NM_001183613	YOR194C	854369	P32773	0.0171908	0.0729353	0.747397	-1.33798	T down vs C	12.2856	0.302478	0.123103	1
1777097_at	S000003870	CPA2	Large subunit of carbamoyl phosphate synthetase, which catalyzes a step in the synthesi	NM_001181767	YJR109C	853573	P03965	0.0171984	0.0729353	0.801292	-1.24798	T down vs C	12.2827	0.175103	0.0712806	1
1769885_at	S000003732	ELO1	Elongase I, medium-chain acyl elongase; catalyzes carboxy-terminal elongation of unsatu	NM_001181629	YJL196C	853243	P39540	0.0172003	0.0729353	1.75248	1.75248	T up vs C	12.282	1.12307	0.457202	1
1777137_at	S000007347	YGR109W-B	Retrotransposon TYA Gag and TYB Pol genes; transcribed/translated as one unit; polyprot	NM_001184381	YGR109W-B	853006	Q99315	0.0172179	0.0729557	0.429954	-2.32583	T down vs C	12.2753	2.54213	1.03547	1
1770435_at	S000000009	SWC3	Protein of unknown function, component of the SWR1 complex, which exchanges histone var	NM_001178156	YAL011W	851222	P31376	0.0173214	0.07334	0.700223	-1.42812	T down vs C	12.236	0.453107	0.185153	1
1779881_at	S000004310	EST2	Reverse transcriptase subunit of the telomerase holoenzyme, essential for telomerase co	NM_001182207	YLR318W	851028	Q0P7C9 /// E9P8N1 /// E9P8N0 /// E9P8M9 /// E9P8M8 /// E9P8M7 /// E9P8M6 /// E9P8M5 ///	0.0173585	0.0734429	0.673848	-1.48402	T down vs C	12.222	0.556006	0.227461	1
1779539_at	S000004073	EMP70	Protein with a role in cellular adhesion and filamentous growth; also endosome-to-vacuo	NM_001181970	YLR083C	850772	P32802	0.0174389	0.0737284	0.830433	-1.20419	T down vs C	12.1919	0.123185	0.0505194	1
1776600_at	S000005261	PFS2	Integral subunit of the pre-mRNA cleavage and polyadenylation factor (CPF) complex; pla	NM_001183155	YNL317W	855399	P42841	0.0174521	0.0737298	0.810067	-1.23447	T down vs C	12.1869	0.158309	0.0649505	1
1776792_at	S000000465	TAE1	AdoMet-dependent proline methyltransferase; catalyzes the dimethylation of ribosomal pr	NM_001178609	YBR261C	852564	P38340	0.0174651	0.0737301	1.26826	1.26826	T up vs C	12.1821	0.201512	0.0827082	1
1777455_at	S000002580	ARG82	Inositol polyphosphate multikinase (IPMK), sequentially phosphorylates Ins(1,4,5)P3 to	NM_001180480	YDR173C	851753	P07250	0.0175526	0.0740138	0.740327	-1.35075	T down vs C	12.1496	0.322547	0.13274	1
1779662_at	S000000017	FUN30	Snf2p family member with ATP-dependent chromatin remodeling activity; has a role in sil	NM_001178164	YAL019W	851214	P31380	0.0175711	0.0740138	0.827292	-1.20876	T down vs C	12.1427	0.128261	0.0528141	1
1778053_at	S000000258	YRO2	Protein of unknown function with similarity to archaeal rhodopsins; the authentic, non-	NM_001178402	YBR054W	852343	P38079	0.0175821	0.0740138	2.13205	2.13205	T up vs C	12.1386	2.04514	0.842408	1
1769435_at	S000003737	ECM25	Non-essential protein of unknown function; promoter contains a consensus binding sequen	NM_001181634	YJL201W	853229	P32525	0.0175843	0.0740138	0.68436	-1.46122	T down vs C	12.1378	0.513254	0.211427	1
1777429_at	S000001305	CBR1	Microsomal cytochrome b reductase, not essential for viability; also detected in mitoch	NM_001179393	YIL043C	854768	P38626	0.0175971	0.0740138	1.40674	1.40674	T up vs C	12.1331	0.415575	0.171256	1
1775141_at	S000028509	YSF3	Component of the SF3b subcomplex of the U2 snRNP, essential protein required for for sp	NM_001184519	YNL138W-A	1466511	P0C074	0.0176368	0.0741264	0.753894	-1.32645	T down vs C	12.1185	0.284759	0.11749	1
1772443_at	S000005562	PEP12	Target membrane receptor (t-SNARE) for vesicular intermediates traveling between the Go	NM_001183455	YOR036W	854201	P32854	0.0176796	0.0741503	0.726195	-1.37704	T down vs C	12.1028	0.365224	0.150885	1
1770409_at	S000000939	YER137C	Putative protein of unknown function	NM_001179027	YER137C	856877	P40083	0.0176904	0.0741503	0.661179	-1.51245	T down vs C	12.0988	0.610755	0.252403	1
1776552_at	S000004172	SWI6	Transcription cofactor; forms complexes with Swi4p and Mbp1p to regulate transcription	NM_001182069	YLR182W	850879	P09959	0.017691	0.0741503	0.767568	-1.30282	T down vs C	12.0986	0.249675	0.103184	1
1779538_at	S000001551	NUP100	FG-nucleoporin component of central core of the nuclear pore complex (NPC); contributes	NM_001179634	YKL068W	853796	Q02629	0.0176944	0.0741503	0.757631	-1.3199	T down vs C	12.0973	0.274879	0.113612	1
1778995_at	S000002888	DIG2	MAP kinase-responsive inhibitor of the Ste12p transcription factor; involved in the reg	NM_001180788	YDR480W	852091	Q03373	0.017741	0.0742912	1.26258	1.26258	T up vs C	12.0803	0.193962	0.0802802	1
1779219_at	S000004015	SNF7	One of four subunits of the endosomal sorting complex required for transport III (ESCRT	NM_001181912	YLR025W	850712	P39929	0.0177703	0.0743594	0.849306	-1.17743	T down vs C	12.0696	0.0951905	0.039434	1
1774356_at	S000001018	YHL026C	Putative protein of unknown function; transcriptionally regulated by Upc2p via an upstr	NM_001179106	YHL026C	856359	P38740	0.0177962	0.0744135	1.43666	1.43666	T up vs C	12.0602	0.468404	0.194194	1
1775498_at	S000028539	YDR182W-A	Putative protein of unknown function; identified by fungal homology and RT-PCR	NM_001184545	YDR182W-A	1466434	Q3E796	0.0178431	0.0744894	0.703185	-1.4221	T down vs C	12.0432	0.442438	0.183688	1
1772447_at	S000004241	SYM1	Protein required for ethanol metabolism; induced by heat shock and localized to the inn	NM_001182138	YLR251W	850953	Q06563	0.0178452	0.0744894	1.52597	1.52597	T up vs C	12.0424	0.637308	0.26461	1
1773168_at	S000003130	SUT1	Transcription factor of the Zn2Cys6 family involved in sterol uptake; involved in induc	NM_001181027	YGL162W	852714	P53032	0.0178535	0.0744894	1.38367	1.38367	T up vs C	12.0394	0.376274	0.156268	1
1776811_at	S000001512	MAE1	Mitochondrial malic enzyme, catalyzes the oxidative decarboxylation of malate to pyruva	NM_001179595	YKL029C	853839	P36013	0.017892	0.0745814	1.6453	1.6453	T up vs C	12.0255	0.884628	0.367814	1
1777979_at	S000002559	GIR2	Highly-acidic cytoplasmic RWD domain-containing protein of unknown function; forms a co	NM_001180459	YDR152W	851730	Q03768	0.0179016	0.0745814	0.744592	-1.34302	T down vs C	12.022	0.310339	0.129071	1
1776774_at	S000006323	CLB2	B-type cyclin involved in cell cycle progression; activates Cdc28p to promote the trans	NM_001184216	YPR119W	856236	P24869	0.017959	0.0746801	1.27716	1.27716	T up vs C	12.0014	0.213545	0.0889665	1
1778687_at	S000002659	PAM1	Essential protein of unknown function; exhibits variable expression during colony morph	NM_001180559	YDR251W	851838	P37304	0.0179616	0.0746801	0.786098	-1.27211	T down vs C	12.0005	0.206676	0.0861115	1
1775381_at	S000004097	REX3	RNA exonuclease; required for maturation of the RNA component of RNase MRP; functions r	NM_001181994	YLR107W	850797	Q12090	0.0179645	0.0746801	0.719826	-1.38923	T down vs C	11.9994	0.385615	0.160681	1
1778204_at	S000004025	MLH2	Protein involved in the mismatch repair of certain frameshift intermediates and involve	NM_001181922	YLR035C	850722	Q07980	0.0179948	0.0746806	0.665889	-1.50175	T down vs C	11.9886	0.58998	0.246059	1
1779825_at	S000005348	YNR065C	Protein of unknown function; protein-protein interactions suggest a possible role in ac	NM_001183242	YNR065C	855802	P53751	0.0179948	0.0746806	0.77787	-1.28556	T down vs C	11.9886	0.225142	0.0938987	1
1772238_at	S000000742	NPP2	Nucleotide pyrophosphatase/phosphodiesterase; mediates extracellular nucleotide phospha	NM_001178831	YEL016C	856699	P39997	0.0180038	0.0746806	0.579274	-1.7263	T down vs C	11.9853	1.06362	0.443716	1
1771824_at	S000006171	ICY2	Protein of unknown function; mobilized into polysomes upon a shift from a fermentable t	NM_001184064	YPL250C	855825	Q12048	0.0180401	0.0746885	1.90304	1.90304	T up vs C	11.9724	1.47728	0.616953	1
1772945_at	S000029722	YBR230W-A	Putative protein of unknown function; YBR230W-A has a paralog, COQ8, that arose from th	NM_001184673	YBR230W-A	2777172	Q3E762	0.0180706	0.0746885	0.833359	-1.19996	T down vs C	11.9615	0.118566	0.0495615	1
1777938_at	S000002368	CWC2	Member of the NineTeen Complex (NTC) that contains Prp19p and stabilizes U6 snRNA in ca	NM_001180269	YDL209C	851318	Q12046	0.0180734	0.0746885	0.668193	-1.49657	T down vs C	11.9605	0.579999	0.242463	1
1772891_at	S000004781	EAR1	Specificity factor required for Rsp5p-dependent ubiquitination and sorting of specific	NM_001182675	YMR171C	855207	Q03212	0.018076	0.0746885	1.07499	1.07499	T up vs C	11.9596	0.0186571	0.00780004	1
1770835_at	S000003843	ACF4	Protein of unknown function, computational analysis of large-scale protein-protein inte	NM_001181740	YJR083C	853545	P47129	0.0180838	0.0746885	0.735975	-1.35874	T down vs C	11.9568	0.335322	0.140222	1
1774791_at	S000000770	IES6	Protein that associates with the INO80 chromatin remodeling complex under low-salt cond	NM_001178859	YEL044W	856667	P32617	0.0180939	0.0746885	1.43706	1.43706	T up vs C	11.9532	0.469121	0.196232	1
1772967_at	S000002764	SPC110	Inner plaque spindle pole body (SPB) component, ortholog of human kendrin; involved in	NM_001180664	YDR356W	851957	P32380	0.0180972	0.0746885	0.809113	-1.23592	T down vs C	11.9521	0.160086	0.0669699	1
1779459_at	S000004262	YCS4	Subunit of the condensin complex; required for establishment and maintenance of chromos	NM_001182159	YLR272C	850977	Q06156	0.0181312	0.0747201	0.708704	-1.41103	T down vs C	11.94	0.423009	0.177139	1
1770730_at	S000005735	NPT1	Nicotinate phosphoribosyltransferase, acts in the salvage pathway of NAD+ biosynthesis;	NM_001183628	YOR209C	854384	P39683	0.018141	0.0747201	0.793264	-1.26061	T down vs C	11.9365	0.191384	0.0801674	1
1773743_at	S000028698	KSH1	Essential protein suggested to function early in the secretory pathway; inviability is	NM_001184619	YNL024C-A	1466516	Q8TGJ3	0.0181441	0.0747201	1.36597	1.36597	T up vs C	11.9355	0.347031	0.145378	1
1775966_at	S000004955	YNL010W	Putative protein of unknown function with similarity to phosphoserine phosphatases; gre	NM_001182849	YNL010W	855722	P53981	0.0181581	0.0747239	1.35497	1.35497	T up vs C	11.9305	0.329265	0.137993	1
1769576_at	S000004605	AIM34	Protein of unknown function; GFP-fusion protein localizes to the mitochondria; null mut	NM_001182499	YMR003W	855015	Q03673	0.0181886	0.0747955	0.608181	-1.64425	T down vs C	11.9198	0.882349	0.37012	1
1771534_at	S000006114	RSA1	Protein involved in the assembly of 60S ribosomal subunits; functionally interacts with	NM_001184007	YPL193W	855908	Q08932	0.0183067	0.0751843	0.756144	-1.3225	T down vs C	11.8783	0.278783	0.11735	1
1776858_at	S000004553	UFO1	F-box receptor protein, subunit of the Skp1-Cdc53-F-box receptor (SCF) E3 ubiquitin lig	NM_001182447	YML088W	854886	Q04511	0.0183098	0.0751843	0.669104	-1.49454	T down vs C	11.8772	0.576086	0.242517	1
1775593_at	S000004603	CDC5	Polo-like kinase with multiple functions in mitosis and cytokinesis through substrate p	NM_001182497	YMR001C	855013	P32562	0.0183238	0.0751843	0.732375	-1.36542	T down vs C	11.8723	0.346133	0.145773	1
1778023_at	S000002583	NGG1	Transcriptional regulator involved in glucose repression of Gal4p-regulated genes; comp	NM_001180483	YDR176W	851756	P32494	0.0183459	0.0751843	0.708785	-1.41086	T down vs C	11.8646	0.422727	0.178146	1
1777782_at	S000005830	YOR304C-A	Protein of unknown function; interacts with actin nucleation-promoting factor Bud6p; lo	NM_001183723	YOR304C-A	854481	O14468	0.0183649	0.0751843	0.650588	-1.53707	T down vs C	11.858	0.659364	0.278024	1
1773311_at	S000006307	PRE2	Beta 5 subunit of the 20S proteasome, responsible for the chymotryptic activity of the	NM_001184200	YPR103W	856218	P30656	0.018367	0.0751843	0.903864	-1.10636	T down vs C	11.8573	0.0364528	0.0153714	1
1772783_at	S000004275	NNT1	S-adenosylmethionine-dependent methyltransferase; has a role in rDNA silencing and in l	NM_001182172	YLR285W	850991	Q05874	0.0183752	0.0751843	0.841176	-1.18881	T down vs C	11.8545	0.106732	0.0450175	1
1772193_at	S000004288	YLR297W	Protein of unknown function; green fluorescent protein (GFP)-fusion protein localizes t	NM_001182185	YLR297W	851004	Q05899	0.0183963	0.075217	1.47257	1.47257	T up vs C	11.8471	0.53441	0.225544	1
1777640_at	S000003977	YLL054C	Putative protein of unknown function with similarity to Pip2p, an oleate-specific trans	NM_001181874	YLL054C	850672	Q12244	0.0184611	0.0753762	1.45232	1.45232	T up vs C	11.8247	0.49686	0.210094	1
1777405_at	S000001130	RPF1	Nucleolar protein involved in the assembly and export of the large ribosomal subunit; c	NM_001179218	YHR088W	856488	P38805	0.0184665	0.0753762	0.746069	-1.34036	T down vs C	11.8228	0.306184	0.129488	1
1776151_at	S000003205	MTO1	Mitochondrial protein, forms a heterodimer complex with Mss1p that performs the 5-carbo	NM_001181102	YGL236C	852616	P53070	0.0184893	0.0753762	1.40035	1.40035	T up vs C	11.815	0.404545	0.1712	1
1778304_at	S000002249	UBX3	Subunit of the DSC ubiquitin ligase complex; UBX (ubiquitin regulatory X) domain-contai	NM_001180150	YDL091C	851467	Q12229	0.0184976	0.0753762	0.828253	-1.20736	T down vs C	11.8121	0.126696	0.0536294	1
1778840_at	S000003704	SET2	Histone methyltransferase with a role in transcriptional elongation; methylates H3 lysi	NM_001181601	YJL168C	853271	P46995	0.0185012	0.0753762	0.811809	-1.23182	T down vs C	11.8109	0.155097	0.0656584	1
1772580_at	S000002831 /// S000002832	DYN2	AP-1-like basic leucine zipper (bZIP) transcriptional activator; involved in stress res	NM_001180732	YDR424C	852034	Q02647 /// P24813	0.0185533	0.0754703	0.62864	-1.59074	T down vs C	11.793	0.76884	0.325973	1
1778420_at	S000001301	TED1	Conserved phosphoesterase domain-containing protein that acts together with Emp24p/Erv2	NM_001179389	YIL039W	854772	P40533	0.0185624	0.0754703	1.26068	1.26068	T up vs C	11.7899	0.191474	0.0812027	1
1779279_at	S000001065	MYO1	Type II myosin heavy chain, required for wild-type cytokinesis and cell separation; loc	NM_001179153	YHR023W	856418	P08964	0.0185705	0.0754703	0.716285	-1.39609	T down vs C	11.7871	0.39727	0.168519	1
1771396_at	S000005437	BRX1	Nucleolar protein, constituent of 66S pre-ribosomal particles; depletion leads to defec	NM_001183331	YOL077C	854078	Q08235	0.0185771	0.0754703	1.35132	1.35132	T up vs C	11.7849	0.323452	0.137232	1
1779799_at	S000005537	AUS1	Plasma membrane sterol transporter of the ATP-binding cassette family; required, along	NM_001183430	YOR011W	854175	E9PA77 /// E9PA01 /// Q08409	0.0185992	0.0755065	1.37528	1.37528	T up vs C	11.7773	0.362316	0.15382	1
1775809_at	S000002164	PTC1	Type 2C protein phosphatase (PP2C); dephosphorylates Hog1p, inactivating osmosensing MA	NM_001180065	YDL006W	851558	P35182	0.0186526	0.0756694	0.880225	-1.13607	T down vs C	11.7591	0.0580743	0.0246934	1
1773195_at	S000000156	YEL1	Guanine nucleotide exchange factor specific for Arf3p; localized to the bud neck and ti	NM_001178300	YBL060W	852219	P34225	0.0186807	0.0757295	0.751805	-1.33013	T down vs C	11.7496	0.290381	0.123571	1
1772326_at	S000000372	PEX32	Peroxisomal integral membrane protein, involved in negative regulation of peroxisome si	NM_001178516	YBR168W	852466	P38292	0.0187591	0.0757981	0.703767	-1.42092	T down vs C	11.723	0.440359	0.187818	1
1772677_at	S000000490	APE3	Vacuolar aminopeptidase Y, processed to mature form by Prb1p	NM_001178634	YBR286W	852589	P37302	0.0187594	0.0757981	1.11163	1.11163	T up vs C	11.7229	0.0399609	0.0170439	1
1775832_at	S000001007	RPS20	Protein component of the small (40S) ribosomal subunit; overproduction suppresses mutat	NM_001179095	YHL015W	856371	P38701	0.0187656	0.0757981	1.166	1.166	T up vs C	11.7208	0.0841542	0.0358995	1
1770753_at	S000002506	BMH2	14-3-3 protein, minor isoform; controls proteome at post-transcriptional level, binds p	NM_001180407	YDR099W	851676	P34730	0.0187757	0.0757981	1.36249	1.36249	T up vs C	11.7174	0.341374	0.145669	1
1774805_at	S000000613	PET18	Protein of unknown function, has weak similarity to proteins involved in thiamin metabo	NM_001178733	YCR020C	850382	P25362	0.0188022	0.0757981	0.73682	-1.35718	T down vs C	11.7085	0.332817	0.142126	1
1777100_at	S000002720	SSF2	Protein required for ribosomal large subunit maturation; functionally redundant with Ss	NM_001180620	YDR312W	851907	Q12153	0.0188386	0.0757981	0.655615	-1.52528	T down vs C	11.6963	0.63596	0.271864	1
1775415_at	S000004461	YML002W	Putative protein of unknown function; expression induced by heat and by calcium shortag	NM_001182357	YML002W	855011	P0CF17	0.0188432	0.0757981	0.758172	-1.31896	T down vs C	11.6947	0.273469	0.11692	1
1777230_at	S000001070	DAP2	Dipeptidyl aminopeptidase, synthesized as a glycosylated precursor; localizes to the va	NM_001179158	YHR028C	856423	P18962	0.0188467	0.0757981	1.30659	1.30659	T up vs C	11.6935	0.255165	0.109105	1
1778133_s_at	S000003044 /// S000006119	RPL7A /// RPL7B	Ribosomal 60S subunit protein L7A; contains a conserved C-terminal Nucleic acid Binding	NM_001180941 /// NM_001184012	YGL076C	852804 /// 855903	P05737 /// Q12213	0.0188608	0.0757981	1.16651	1.16651	T up vs C	11.6888	0.0846428	0.0362067	1
1772116_at	S000004421	CRN1	Coronin, cortical actin cytoskeletal component that associates with the Arp2p/Arp3p com	NM_001182317	YLR429W	851148	Q06440	0.0188659	0.0757981	0.777069	-1.28689	T down vs C	11.6871	0.226992	0.0971119	1
1776748_at	S000004441	FPR4	Peptidyl-prolyl cis-trans isomerase (PPIase); proline isomerase localized to nucleus; c	NM_001182337	YLR449W	851170	Q06205	0.0188718	0.0757981	0.749196	-1.33476	T down vs C	11.6852	0.297502	0.127299	1
1773302_at	S000003778	ESS1	Peptidylprolyl-cis/trans-isomerase (PPIase); specific for phosphorylated serine and thr	NM_001181675	YJR017C	853475	P22696	0.0188747	0.0757981	1.66245	1.66245	T up vs C	11.6842	0.921853	0.394488	1
1773122_at	S000003966	FPS1	Plasma membrane channel, member of major intrinsic protein (MIP) family; involved in ef	NM_001181863	YLL043W	850683	P23900	0.0188827	0.0757981	0.899026	-1.11232	T down vs C	11.6815	0.0404271	0.0173039	1
1771287_at	S000002980	ERG4	C-24(28) sterol reductase, catalyzes the final step in ergosterol biosynthesis; mutants	NM_001180877	YGL012W	852872	P25340	0.0188975	0.0757981	1.3743	1.3743	T up vs C	11.6766	0.360694	0.154452	1
1771212_at	S000004297	UBC12	Enzyme that mediates the conjugation of Rub1p, a ubiquitin-like protein, to other prote	NM_001182194	YLR306W	851015	P52491	0.0188975	0.0757981	0.72155	-1.3859	T down vs C	11.6765	0.380022	0.162729	1
1774592_at	S000005840	SPS4	Protein whose expression is induced during sporulation; not required for sporulation; h	NM_001183733	YOR313C	854490	P09937	0.0189097	0.0757981	0.474768	-2.10629	T down vs C	11.6725	1.97998	0.848143	1
1776967_at	S000002911	LPP1	Lipid phosphate phosphatase, catalyzes Mg(2+)-independent dephosphorylation of phosphat	NM_001180811	YDR503C	852114	Q04396	0.0189642	0.0758812	0.776007	-1.28865	T down vs C	11.6543	0.229461	0.0984445	1
1774653_at	S000005044	AIM37	Mitochondrial inner membrane protein; component of the mitochondrial inner membrane org	NM_001182938	YNL100W	855623	P50945	0.0189732	0.0758812	1.1873	1.1873	T up vs C	11.6513	0.105165	0.0451302	1
1772589_at	S000003300	ART5	Protein proposed to regulate the endocytosis of plasma membrane proteins by recruiting	NM_001181197	YGR068C	852960	P53244	0.0189927	0.0758812	1.73835	1.73835	T up vs C	11.6449	1.0909	0.468402	1
1775178_at	S000003272	KSS1	Mitogen-activated protein kinase (MAPK) involved in signal transduction pathways that c	NM_001181169	YGR040W	852931	P14681	0.0189927	0.0758812	0.745458	-1.34146	T down vs C	11.6449	0.307897	0.132203	1
1775392_at	S000001899	YPI1	Regulatory subunit of the type I protein phosphatase (PP1) Glc7p; Glc7p participates in	NM_001179968	YFR003C	850553	P43587	0.0189969	0.0758812	1.20003	1.20003	T up vs C	11.6435	0.118641	0.0509473	1
1777021_at	S000005301	RCF2	Cytochrome c oxidase subunit; has a role in assembly of respiratory supercomplexes; sim	NM_001183195	YNR018W	855752	P53721	0.0190178	0.0759036	1.82243	1.82243	T up vs C	11.6365	1.28523	0.552239	1
1777672_at	S000005577	ETT1	Nuclear protein that inhibits replication of Brome mosaic virus in S. cerevisiae, which	NM_001183470	YOR051C	854216	Q08421	0.019029	0.0759036	1.17013	1.17013	T up vs C	11.6328	0.0880769	0.037857	1
1778656_at	S000004070	EMP46	Integral membrane component of ER-derived COPII-coated vesicles; functions in ER to Gol	NM_001181967	YLR080W	850769	Q12396	0.0191734	0.0763612	0.52938	-1.889	T down vs C	11.5853	1.44349	0.622981	1
1770245_at	S000005310	BUD17	Putative pyridoxal kinase, a key enzyme in vitamin B6 metabolism; involved in bud-site	NM_001183204	YNR027W	855761	P53727	0.0191831	0.0763612	1.52205	1.52205	T up vs C	11.5822	0.629573	0.271786	1
1779425_at	S000000037	CYC3	Cytochrome c heme lyase (holocytochrome c synthase), attaches heme to apo-cytochrome c	NM_001178184	YAL039C	851192	P06182	0.0191838	0.0763612	1.35453	1.35453	T up vs C	11.5819	0.328563	0.141843	1
1769446_at	S000001002	ETP1	Putative protein of unknown function that is required for growth on ethanol; contains a	NM_001179090	YHL010C	856376	P38748	0.0192048	0.0763914	0.699103	-1.4304	T down vs C	11.5751	0.457187	0.197488	1
1778097_at	S000005079	FPR1	Peptidyl-prolyl cis-trans isomerase (PPIase), binds to the drugs FK506 and rapamycin; a	NM_001182973	YNL135C	855587	P20081	0.0192337	0.0764081	1.41421	1.41421	T up vs C	11.5656	0.428561	0.185273	1
1778277_at	S000004444	SST2	GTPase-activating protein for Gpa1p, regulates desensitization to alpha factor pheromon	NM_001182340	YLR452C	851173	P11972	0.0192357	0.0764081	0.688198	-1.45307	T down vs C	11.565	0.49823	0.215404	1
1770191_at	S000000944	MAG1	3-methyl-adenine DNA glycosylase; involved in protecting DNA against alkylating agents;	NM_001179032	YER142C	856885	P22134	0.019265	0.0764412	0.731163	-1.36768	T down vs C	11.5555	0.349824	0.151367	1
1778891_at	S000004900	DSS1	3'-5' exoribonuclease, component of the mitochondrial degradosome along with the ATP-de	NM_001182794	YMR287C	855331	P39112	0.0192708	0.0764412	0.755873	-1.32297	T down vs C	11.5536	0.2795	0.120958	1
1770345_at	S000005300	TIM23	Essential component of the Translocase of the Inner Mitochondrial membrane (TIM23 compl	NM_001183194	YNR017W	855751	P32897	0.0193182	0.0765319	1.50557	1.50557	T up vs C	11.5382	0.59736	0.258862	1
1776338_at	S000000012	SYN8	Endosomal SNARE related to mammalian syntaxin 8	NM_001178159	YAL014C	851219	P31377	0.0193204	0.0765319	1.21214	1.21214	T up vs C	11.5375	0.132066	0.0572335	1
1775736_at	S000004915	ADE4	Phosphoribosylpyrophosphate amidotransferase (PRPPAT; amidophosphoribosyltransferase),	NM_001182809	YMR300C	855346	P04046	0.0194003	0.0767953	1.26607	1.26607	T up vs C	11.5117	0.198586	0.0862543	1
1778752_at	S000004645	ARG80	Transcription factor involved in regulation of arginine-responsive genes; acts with Arg	NM_001182539	YMR042W	855059	P07249	0.0194851	0.0770774	1.74009	1.74009	T up vs C	11.4845	1.09485	0.476663	1
1777929_at	S000004107	CLF1	Member of the NineTeen Complex (NTC) that contains Prp19p and stabilizes U6 snRNA in ca	NM_001182004	YLR117C	850808	Q12309	0.0195048	0.077102	0.674533	-1.48251	T down vs C	11.4782	0.553145	0.240955	1
1775957_at	S000004404	BER1	Protein involved in microtubule-related processes, N-acetylation; GFP-fusion protein lo	NM_001182300	YLR412W	851130	Q06688	0.0195486	0.0772178	0.620096	-1.61265	T down vs C	11.4642	0.814839	0.355383	1
1770634_at	S000003835	MOG1	Conserved nuclear protein that interacts with GTP-Gsp1p, which is a Ran homolog of the	NM_001181732	YJR074W	853537	P47123	0.0195611	0.0772178	1.31136	1.31136	T up vs C	11.4602	0.262171	0.114383	1
1775892_at	S000001339	YIL077C	Putative protein of unknown function; the authentic, non-tagged protein is detected in	NM_001179427	YIL077C	854733	P40508	0.0195839	0.0772544	0.748843	-1.33539	T down vs C	11.453	0.298475	0.130304	1
1774895_at	S000003560	PET130	Protein required for respiratory growth; the authentic, non-tagged protein is detected	NM_001181457	YJL023C	853432	P47065	0.0196174	0.0773331	0.631532	-1.58345	T down vs C	11.4424	0.753709	0.32935	1
1771426_at	S000004994	SFB2	Component of the Sec23p-Sfb2p heterodimer of the COPII vesicle coat; required for cargo	NM_001182888	YNL049C	855678	P53953	0.0196431	0.077381	1.22841	1.22841	T up vs C	11.4342	0.151005	0.0660319	1
1775215_at	S000003749	YJL213W	Protein of unknown function that may interact with ribosomes; periodically expressed du	NM_001181646	YJL213W	853217	P40896	0.0196686	0.0774284	0.659897	-1.51539	T down vs C	11.4261	0.616502	0.269777	1
1776968_at	S000005591	CYT1	Cytochrome c1, component of the mitochondrial respiratory chain; expression is regulate	NM_001183484	YOR065W	854231	Q4KPM4 /// Q4KPK3 /// P07143	0.0196824	0.077429	1.20212	1.20212	T up vs C	11.4218	0.12092	0.0529335	1
1778491_at	S000001787	TRZ1	tRNA 3'-end processing endonuclease tRNase Z; also localized to mitochondria and intera	NM_001179869	YKR079C	853954	P36159	0.0197009	0.0774303	0.807272	-1.23874	T down vs C	11.416	0.163547	0.0716307	1
1773600_at	S000001336	SER33	3-phosphoglycerate dehydrogenase; catalyzes the first step in serine and glycine biosyn	NM_001179424	YIL074C	854736	A0SXJ5 /// P40510	0.0197098	0.0774303	1.18238	1.18238	T up vs C	11.4132	0.100141	0.0438706	1
1774180_at	S000000122	LSM2	Lsm (Like Sm) protein; part of heteroheptameric complexes (Lsm2p-7p and either Lsm1p or	NM_001178266	YBL026W	852255	P38203	0.0198219	0.0777824	0.807904	-1.23777	T down vs C	11.378	0.162355	0.0713457	1
1777589_at	S000004463	GLO1	Monomeric glyoxalase I, catalyzes the detoxification of methylglyoxal (a by-product of	NM_001182359	YML004C	855009	P50107	0.0198266	0.0777824	1.17493	1.17493	T up vs C	11.3766	0.092726	0.0407531	1
1771598_at	S000005587	CKA2	Alpha' catalytic subunit of casein kinase 2 (CK2); CK2 is a Ser/Thr protein kinase with	NM_001183480	YOR061W	854227	P19454	0.0198607	0.0778626	1.38891	1.38891	T up vs C	11.3659	0.385085	0.169403	1
1771330_at	S000002643	PRP42	U1 snRNP protein involved in splicing, required for U1 snRNP biogenesis; contains multi	NM_001180543	YDR235W	851821	Q03776	0.0199145	0.0779414	0.74657	-1.33946	T down vs C	11.3492	0.30478	0.134274	1
1779466_at	S000001115	OSH3	Member of an oxysterol-binding protein family with seven members in S. cerevisiae; fami	NM_001179203	YHR073W	856472	P38713	0.0199164	0.0779414	0.800558	-1.24913	T down vs C	11.3486	0.176556	0.0777876	1
1779487_at	S000003712	SWI3	Subunit of the SWI/SNF chromatin remodeling complex; SWI/SNF regulates transcription by	NM_001181609	YJL176C	853264	P32591	0.0199465	0.0779414	1.14381	1.14381	T up vs C	11.3393	0.0644212	0.0284062	1
1777156_at	S000005260	PHA2	Prephenate dehydratase, catalyzes the conversion of prephanate to phenylpyruvate, which	NM_001183154	YNL316C	855400	P32452	0.0199487	0.0779414	1.13102	1.13102	T up vs C	11.3386	0.0540888	0.0238516	1
1778857_at	S000000412	DUR1,2	Urea amidolyase; contains both urea carboxylase and allophanate hydrolase activities, d	NM_001178556	YBR208C	852507	P32528	0.019949	0.0779414	1.18274	1.18274	T up vs C	11.3385	0.10051	0.0443222	1
1776058_at	S000003785	MDE1	5'-methylthioribulose-1-phosphate dehydratase; acts in the methionine salvage pathway;	NM_001181682	YJR024C	853481	P47095	0.019964	0.077947	1.86858	1.86858	T up vs C	11.3339	1.39457	0.615223	1
1777834_at	S000003332	MDR1	Cytoplasmic GTPase-activating protein for Ypt/Rab transport GTPases Ypt6p, Ypt31p and S	NM_001181229	YGR100W	852992	P53258	0.020014	0.0780404	0.835698	-1.1966	T down vs C	11.3184	0.114949	0.0507794	1
1779126_at	S000000995	LAG1	Ceramide synthase component; involved in synthesis of ceramide from C26(acyl)-coenzyme	NM_001179083	YHL003C	856386	P38703	0.0200352	0.0780404	1.30363	1.30363	T up vs C	11.3119	0.250863	0.110884	1
1777760_at	S000002740	IRC3	Putative RNA helicase of the DEAH/D-box family; null mutant displays increased levels o	NM_001180640	YDR332W	851932	Q06683	0.0200356	0.0780404	0.68483	-1.46022	T down vs C	11.3118	0.511398	0.226046	1
1775005_at	S000005934	MRPS16	Mitochondrial ribosomal protein of the small subunit	NM_001183827	YPL013C	856094	Q02608	0.0200918	0.0780404	0.855711	-1.16862	T down vs C	11.2945	0.0866354	0.0383528	1
1774477_at	S000000809	PAC2	Microtubule effector required for tubulin heterodimer formation, binds alpha-tubulin, r	NM_001178898	YER007W	856724	P39937	0.0201066	0.0780404	0.72134	-1.38631	T down vs C	11.29	0.380699	0.1686	1
1778197_at	S000003151	MND1	Protein required for recombination and meiotic nuclear division; forms a complex with H	NM_001181048	YGL183C	852692	P53102	0.0201104	0.0780404	0.542895	-1.84198	T down vs C	11.2888	1.33133	0.589668	1
1775901_at	S000002371	SHR3	Endoplasmic reticulum packaging chaperone, required for incorporation of amino acid per	NM_001180272	YDL212W	851314	Q02774	0.0201159	0.0780404	1.75098	1.75098	T up vs C	11.2872	1.11965	0.495986	1
1773198_at	S000007524	YMR122W-A	Protein of unknown function; green fluorescent protein (GFP)-fusion protein localizes t	NM_001184445	YMR122W-A	855152	Q3E842	0.0201184	0.0780404	1.31619	1.31619	T up vs C	11.2864	0.269324	0.119314	1
1779112_at	S000002451	HEM13	Coproporphyrinogen III oxidase, an oxygen requiring enzyme that catalyzes the sixth ste	NM_001180352	YDR044W	851614	P11353	0.020123	0.0780404	1.35094	1.35094	T up vs C	11.285	0.32284	0.14304	1
1780122_at	S000005593	ALG8	Glucosyl transferase, involved in N-linked glycosylation; adds glucose to the dolichol-	NM_001183486	YOR067C	854233	P40351	0.0201372	0.0780404	1.12405	1.12405	T up vs C	11.2807	0.0487946	0.0216276	1
1771527_at	S000000890	DOT6	Protein involved in rRNA and ribosome biogenesis; binds polymerase A and C motif; subun	NM_001178979	YER088C	856822	P40059	0.0201381	0.0780404	1.13671	1.13671	T up vs C	11.2804	0.0585836	0.0259671	1
1777509_at	S000005222	CAF120	Part of the CCR4-NOT transcriptional regulatory complex; involved in controlling mRNA i	NM_001183116	YNL278W	855443	P53836	0.0202278	0.0782917	0.692705	-1.44362	T down vs C	11.253	0.480974	0.213708	1
1769813_at	S000005856	SCD5	Protein required for normal actin organization and endocytosis; targeting subunit for p	NM_001183749	YOR329C	854507	P34758	0.0202304	0.0782917	0.736384	-1.35799	T down vs C	11.2523	0.334106	0.148462	1
1769460_at	S000003721	YJL185C	Pex3p interacting protein, required for pexophagy; interacts with Atg8p and Atg11p; mRN	NM_001181618	YJL185C	853254	P46983	0.020256	0.0783377	1.20103	1.20103	T up vs C	11.2445	0.119729	0.0532387	1
1774194_at	S000006098	CUP9	Homeodomain-containing transcriptional repressor; regulates expression of PTR2, which e	NM_001183991	YPL177C	855926	P41817	0.0203129	0.0785047	0.760326	-1.31523	T down vs C	11.2273	0.267891	0.119303	1
1778928_s_at	S000000385 /// S000006011	RPS6A /// RPS6B	Protein component of the small (40S) ribosomal subunit; homologous to mammalian ribosom	NM_001178529 /// NM_001183904	YBR181C	852479 /// 856015	P0CX37 /// P0CX38	0.0203417	0.0785083	1.09382	1.09382	T up vs C	11.2186	0.0286962	0.0127895	1
1772287_at	S000001060	ARG4	Argininosuccinate lyase, catalyzes the final step in the arginine biosynthesis pathway	NM_001179148	YHR018C	856411	P04076	0.0203505	0.0785083	0.534053	-1.87247	T down vs C	11.216	1.40388	0.625838	1
1776348_at	S000002428	FAL1	Nucleolar protein required for maturation of 18S rRNA, member of the eIF4A subfamily of	NM_001180329	YDR021W	851584	Q12099	0.020355	0.0785083	0.61996	-1.61301	T down vs C	11.2146	0.815588	0.363628	1
1777721_at	S000004622	FMS1	Polyamine oxidase, converts spermine to spermidine, which is required for the essential	NM_001182516	YMR020W	855034	P50264	0.020375	0.0785323	0.743349	-1.34526	T down vs C	11.2086	0.313865	0.140011	1
1778288_at	S000006335	NAT3	Catalytic subunit of the NatB N-terminal acetyltransferase, which catalyzes acetylation	NM_001184228	YPR131C	856249	Q06504	0.0204049	0.0785731	1.24542	1.24542	T up vs C	11.1996	0.171865	0.0767281	1
1773997_at	S000004778	CEP3	Essential kinetochore protein, component of the CBF3 complex that binds the CDEIII regi	NM_001182672	YMR168C	855204	P40969	0.0204131	0.0785731	0.652345	-1.53293	T down vs C	11.1972	0.651115	0.290749	1
1770556_at	S000003961	ENT4	Protein of unknown function, contains an N-terminal epsin-like domain; proposed to be i	NM_001181858	YLL038C	850621	Q07872	0.0204323	0.0785941	1.4554	1.4554	T up vs C	11.1914	0.50251	0.224507	1
1772401_at	S000002893	VPS72	Htz1p-binding component of the SWR1 complex; exchanges histone variant H2AZ (Htz1p) for	NM_001180793	YDR485C	852096	Q03388	0.0204847	0.0787352	0.699612	-1.42936	T down vs C	11.1758	0.455331	0.203714	1
1777711_at	S000006253	ATG11	Adapter protein for pexophagy and the cytoplasm-to-vacuole targeting (Cvt) pathway; dir	NM_001184146	YPR049C	856162	Q12527	0.020508	0.0787352	0.784793	-1.27422	T down vs C	11.1688	0.20954	0.0938057	1
1774226_at	S000003244	YGR012W	Putative cysteine synthase, localized to the mitochondrial outer membrane	NM_001181141	YGR012W	852895	B5LYS5 /// P53206	0.0205499	0.0787352	0.781233	-1.28003	T down vs C	11.1564	0.217475	0.0974665	1
1770841_at	S000001171	ARP1	Actin-related protein of the dynactin complex; required for spindle orientation and nuc	NM_001179259	YHR129C	856530	P38696	0.0205514	0.0787352	0.701441	-1.42564	T down vs C	11.1559	0.4487	0.201104	1
1780012_at	S000002159	RMD1	Cytoplasmic protein required for sporulation	NM_001180060	YDL001W	851563	Q03441	0.0205538	0.0787352	0.57752	-1.73154	T down vs C	11.1552	1.07547	0.482046	1
1769829_at	S000002858	RPS18A /// RPS18B	Protein component of the small (40S) ribosomal subunit; homologous to mammalian ribosom	NM_001180758 /// NM_001182384	YDR450W	852061 /// 854982	P0CX55 /// P0CX56	0.0205761	0.0787352	1.21937	1.21937	T up vs C	11.1486	0.140355	0.0629475	1
1769946_at	S000001750	UTH1	Protein involved in cell wall biogenesis; required for mitochondrial autophagy; mitocho	NM_001179832	YKR042W	853916	P36135	0.0205775	0.0787352	1.37576	1.37576	T up vs C	11.1482	0.3631	0.162852	1
1776734_at	S000001069	RPN1	Non-ATPase base subunit of the 19S regulatory particle of the 26S proteasome; may parti	NM_001179157	YHR027C	856422	P38764	0.0205964	0.0787352	0.884855	-1.13013	T down vs C	11.1426	0.0533962	0.0239604	1
1772336_at	S000004046	ERG3	C-5 sterol desaturase, glycoprotein that catalyzes the introduction of a C-5(6) double	NM_001181943	YLR056W	850745	P32353	0.0205998	0.0787352	1.20051	1.20051	T up vs C	11.1416	0.119155	0.0534733	1
1777638_at	S000004372	CSR1	Phosphatidylinositol transfer protein; has a potential role in regulating lipid and fat	NM_001182269	YLR380W	851096	Q06705	0.0206067	0.0787352	1.16128	1.16128	T up vs C	11.1395	0.0797753	0.0358073	1
1772433_x_at	S000004380	RPS29A	Protein component of the small (40S) ribosomal subunit; homologous to mammalian ribosom	NM_001182277	YLR388W	851104	P41057	0.0206518	0.078855	0.866276	-1.15437	T down vs C	11.1262	0.0735273	0.0330423	1
1770607_at	S000004328	SGD1	Essential nuclear protein, required for biogenesis of the small ribosomal subunit; has	NM_001182225	YLR336C	851049	Q06132	0.0206833	0.0788776	0.789813	-1.26612	T down vs C	11.1169	0.198658	0.0893492	1
1778622_at	S000002369	UGA4	Permease that serves as a gamma-aminobutyrate (GABA) transport protein involved in the	NM_001180270	YDL210W	851317	E9P8Q9 /// P32837	0.0206854	0.0788776	0.590151	-1.69448	T down vs C	11.1163	0.99237	0.446356	1
1776793_at	S000003421	CRH1	Chitin transglycosylase that functions in the transfer of chitin to beta(1-6) and beta(	NM_001181318	YGR189C	853102	P53301	0.0207256	0.0789784	0.845033	-1.18339	T down vs C	11.1045	0.101161	0.0455495	1
1775418_at	S000000326	MRPL36	Mitochondrial ribosomal protein of the large subunit; overproduction suppresses mutatio	NM_001178470	YBR122C	852419	P36531	0.0207704	0.0790962	1.13762	1.13762	T up vs C	11.0914	0.0593199	0.0267413	1
1779631_at	S000002290	CDC53	Cullin, structural protein of SCF complexes (which also contain Skp1p, Cdc34p, Hrt1p an	NM_001180191	YDL132W	851424	Q12018	0.0208231	0.0792441	0.893557	-1.11912	T down vs C	11.076	0.0451947	0.020402	1
1774174_at	S000004440	RPL6B	Ribosomal 60S subunit protein L6B; binds 5.8S rRNA; homologous to mammalian ribosomal p	NM_001182336	YLR448W	851169	P05739	0.0208627	0.0792989	1.37589	1.37589	T up vs C	11.0645	0.363321	0.164183	1
1774860_at	S000006387	DPM1	Dolichol phosphate mannose (Dol-P-Man) synthase of the ER membrane, catalyzes the forma	NM_001184280	YPR183W	856313	P14020	0.0208652	0.0792989	1.29215	1.29215	T up vs C	11.0638	0.234404	0.105933	1
1770109_at	S000000993	RPL14B	Ribosomal 60S subunit protein L14B; homologous to mammalian ribosomal protein L14, no b	NM_001179081	YHL001W	856388	P38754	0.0208934	0.0793315	1.77852	1.77852	T up vs C	11.0556	1.18289	0.534974	1
1777606_at	S000001149	CDC12	Component of the septin ring that is required for cytokinesis; septins are GTP-binding	NM_001179237	YHR107C	856507	P32468	0.0209015	0.0793315	1.35884	1.35884	T up vs C	11.0532	0.335477	0.151755	1
1770687_at	S000004356	GRX8	Glutaredoxin that employs a dithiol mechanism of catalysis; monomeric; activity is low	NM_001182253	YLR364W	851079	Q05926	0.0210527	0.0798121	0.7835	-1.27632	T down vs C	11.0096	0.212401	0.0964613	1
1778381_at	S000004397	DUS4	Dihydrouridine synthase, member of a widespread family of conserved proteins including	NM_001182293	YLR405W	851121	Q06063	0.0210771	0.0798121	0.713134	-1.40226	T down vs C	11.0026	0.407836	0.185335	1
1777871_at	S000000642	IMG1	Mitochondrial ribosomal protein of the large subunit, required for respiration and for	NM_001178760	YCR046C	850413	P25626	0.0210786	0.0798121	1.38453	1.38453	T up vs C	11.0022	0.377706	0.17165	1
1772464_at	S000005561	SHE4	Protein containing a UCS (UNC-45/CRO1/SHE4) domain, binds to myosin motor domains to re	NM_001183454	YOR035C	854200	P51534	0.0210872	0.0798121	0.870534	-1.14872	T down vs C	10.9997	0.0685897	0.0311779	1
1780200_at	S000004751	RPS16A /// RPS16B	Protein component of the small (40S) ribosomal subunit; homologous to mammalian ribosom	NM_001180142 /// NM_001182645	YMR143W	851476 /// 855174	P0CX51 /// P0CX52	0.021098	0.0798121	1.2159	1.2159	T up vs C	10.9967	0.136348	0.061995	1
1773865_at	S000004131	RRN5	Protein involved in transcription of rDNA by RNA polymerase I; transcription factor, me	NM_001182028	YLR141W	850832	Q02983	0.02113	0.0798802	2.00019	2.00019	T up vs C	10.9875	1.71476	0.780322	1
1773386_at	S000004552	AIM33	Putative protein of unknown function, highly conserved across species; homolog of human	NM_001182446	YML087C	854887	Q04516	0.0211987	0.0800667	1.30408	1.30408	T up vs C	10.968	0.251516	0.114659	1
1770668_at	S000003840	YJR079W	Putative protein of unknown function; mutation results in impaired mitochondrial respir	NM_001181737	YJR079W	853542	P47126	0.0212073	0.0800667	1.59376	1.59376	T up vs C	10.9655	0.775141	0.353446	1
1777107_at	S000005794	YOR268C	Putative protein of unknown function; sporulation is abnormal in homozygous diploid; YO	NM_001183687	YOR268C	854442	Q08734	0.0213407	0.0804354	1.45808	1.45808	T up vs C	10.9278	0.507449	0.232183	1
1777214_at	S000007624	YNL162W-A	Putative protein of unknown function; identified by homology	NM_001184490	YNL162W-A	855559	Q3E7A8	0.0213516	0.0804354	0.667861	-1.49732	T down vs C	10.9247	0.581429	0.266108	1
1780131_at	S000028547	YFL041W-A	Putative protein of unknown function; identified by fungal homology and RT-PCR	NM_001184549	YFL041W-A	1466401	Q3E817	0.0213639	0.0804354	0.667088	-1.49905	T down vs C	10.9212	0.584771	0.267722	1
1771893_at	S000005195	NRD1	RNA-binding protein, subunit of Nrd1 complex (Nrd1p-Nab3p-Sen1p); complex interacts wit	NM_001183089	YNL251C	855470	P53617	0.0213696	0.0804354	1.58158	1.58158	T up vs C	10.9197	0.749846	0.343347	1
1774282_at	S000004340	DIC1	Mitochondrial dicarboxylate carrier, integral membrane protein, catalyzes a dicarboxyla	NM_001182237	YLR348C	851063	Q06143	0.0213753	0.0804354	1.36587	1.36587	T up vs C	10.918	0.346872	0.158853	1
1775642_at	S000006292	SRP54	Signal recognition particle (SRP) subunit (homolog of mammalian SRP54); contains the si	NM_001184185	YPR088C	856203	P20424	0.0213922	0.0804458	0.760115	-1.31559	T down vs C	10.9133	0.268434	0.122985	1
1772920_at	S000002644	FMN1	Riboflavin kinase, produces riboflavin monophosphate (FMN); FMN is a necessary cofactor	NM_001180544	YDR236C	851822	Q03778	0.0214403	0.0805667	1.25906	1.25906	T up vs C	10.8998	0.189356	0.0868616	1
1778124_at	S000001059	YSC83	Non-essential mitochondrial protein of unknown function; mRNA induced during meiosis, p	NM_001179147	YHR017W	856410	P32792	0.0214525	0.0805667	1.28273	1.28273	T up vs C	10.8964	0.221206	0.101504	1
1777489_at	S000003215	RAI1	Nuclear protein with decapping endonuclease activity; targets mRNAs with unmethylated 7	NM_001181112	YGL246C	852646	P53063	0.0214816	0.080623	1.46157	1.46157	T up vs C	10.8883	0.513901	0.235988	1
1771935_at	S000002554	EKI1	Ethanolamine kinase; primarily responsible for phosphatidylethanolamine synthesis via t	NM_001180454	YDR147W	851725	Q03764	0.0215176	0.080705	0.781007	-1.2804	T down vs C	10.8783	0.217985	0.100193	1
1771460_at	S000005575	RSB1	Suppressor of sphingoid long chain base (LCB) sensitivity of an LCB-lyase mutation; put	NM_001183468	YOR049C	854214	Q08417	0.0215464	0.0807603	1.47428	1.47428	T up vs C	10.8702	0.537622	0.247291	1
1771596_at	S000007253	MBF1	Transcriptional coactivator; bridges the DNA-binding region of Gcn4p and TATA-binding p	NM_001184346	YOR298C-A	854474	O14467	0.021576	0.0808181	1.14558	1.14558	T up vs C	10.862	0.0659117	0.0303404	1
1775403_at	S000002299	RPO21	RNA polymerase II largest subunit B220, part of central core; phosphorylation of C-term	NM_001180200	YDL140C	851415	E9P9L7 /// E9P9L6 /// E9P9L5 /// E9P9L4 /// E9P8R7 /// C5I8J9 /// P04050	0.0216015	0.0808607	0.775483	-1.28952	T down vs C	10.855	0.230684	0.106257	1
1769665_at	S000001591	SLD2	Single-stranded DNA origin-binding and annealing protein; required for the initiation o	NM_001179674	YKL108W	853752	P34252	0.0216159	0.0808617	0.631289	-1.58406	T down vs C	10.851	0.754972	0.347882	1
1778487_at	S000003824	RPA12	RNA polymerase I subunit A12.2; contains two zinc binding domains, and the N terminal d	NM_001181721	YJR063W	853526	P32529	0.0216367	0.0808865	0.726516	-1.37643	T down vs C	10.8453	0.364217	0.167915	1
1777032_at	S000001638	RSM22	Mitochondrial ribosomal protein of the small subunit; also predicted to be an S-adenosy	NM_001179721	YKL155C	853701	P36056	0.0216983	0.0810639	0.659119	-1.51718	T down vs C	10.8283	0.620005	0.28629	1
1773135_at	S000005975	LEE1	Zinc-finger protein of unknown function	NM_001183868	YPL054W	856053	Q02799	0.0217214	0.0810972	0.59391	-1.68376	T down vs C	10.8219	0.968623	0.447528	1
1777823_s_at	---	---	---	---	YLR312C-B	---	---	0.0217389	0.0811095	0.613931	-1.62885	T down vs C	10.8171	0.849268	0.392557	1
1775234_at	S000000404	BEM1	Protein containing SH3-domains, involved in establishing cell polarity and morphogenesi	NM_001178548	YBR200W	852499	P29366	0.0218406	0.0814357	0.853273	-1.17196	T down vs C	10.7893	0.0898359	0.0416319	1
1775226_at	S000000267	YBR063C	Putative protein of unknown function; YBR063C is not an essential gene	NM_001178411	YBR063C	852356	P38083	0.0219422	0.0817611	0.674039	-1.48359	T down vs C	10.7617	0.555204	0.257953	1
1776767_at	S000003985	MHT1	S-methylmethionine-homocysteine methyltransferase, functions along with Sam4p in the co	NM_001181882	YLL062C	850664	Q12525	0.0219928	0.0818661	0.64808	-1.54302	T down vs C	10.7481	0.671264	0.312272	1
1775536_at	S000004051	RPL22A	Ribosomal 60S subunit protein L22A; required for the oxidative stress response in yeast	NM_001181948	YLR061W	850750	P05749	0.021999	0.0818661	1.30979	1.30979	T up vs C	10.7464	0.259854	0.120903	1
1771279_at	S000000347	SUP45	Polypeptide release factor (eRF1) in translation termination; mutant form acts as a rec	NM_001178491	YBR143C	852440	P12385	0.0220255	0.0818693	1.39592	1.39592	T up vs C	10.7393	0.39698	0.184826	1
1774737_at	S000003352	COG2	Essential component of the conserved oligomeric Golgi complex (Cog1p through Cog8p), a	NM_001181249	YGR120C	853017	P53271	0.0220285	0.0818693	0.830184	-1.20455	T down vs C	10.7384	0.123584	0.057543	1
1776876_at	S000006212	HAA1	Transcriptional activator involved in adaptation to weak acid stress; activates transcr	NM_001184105	YPR008W	856117	Q12753	0.0220453	0.0818783	1.16723	1.16723	T up vs C	10.7339	0.085317	0.0397418	1
1779810_at	S000000248	TCM62	Protein involved in the assembly of the mitochondrial succinate dehydrogenase complex;	NM_001178392	YBR044C	852332	P38228	0.02208	0.0819539	0.758327	-1.31869	T down vs C	10.7246	0.273064	0.127307	1
1773110_at	S000004877	CUE1	Ubiquitin-binding protein; endoplasmic reticulum membrane protein that recruits the ubi	NM_001182771	YMR264W	855306	P38428	0.0223252	0.0828106	1.34324	1.34324	T up vs C	10.6593	0.310695	0.145739	1
1774922_at	S000028683	YLR406C-A	Putative protein of unknown function	NM_001184610	YLR406C-A	1466423	Q8TGT1	0.0223737	0.0829366	0.573032	-1.7451	T down vs C	10.6465	1.10625	0.519535	1
1773590_at	S000002478	PAA1	Polyamine acetyltransferase; acetylates polyamines (e.g. putrescine, spermidine, spermi	NM_001180379	YDR071C	851643	Q12447	0.0224996	0.0833387	1.5298	1.5298	T up vs C	10.6135	0.644906	0.303815	1
1778896_at	S000003252	VMA7	Subunit F of the eight-subunit V1 peripheral membrane domain of vacuolar H+-ATPase (V-A	NM_001181149	YGR020C	852903	P39111	0.0225209	0.0833387	1.24341	1.24341	T up vs C	10.6079	0.169344	0.0798195	1
1773922_at	S000006271	ISA2	Protein required for maturation of mitochondrial [4Fe-4S] proteins; functions in a comp	NM_001184164	YPR067W	856180	Q12425	0.0225259	0.0833387	1.15546	1.15546	T up vs C	10.6066	0.0744991	0.0351192	1
1778483_at	S000002473	RTR2	Protein of unknown function; exhibits genetic interactions with Rtr1p; green fluorescen	NM_001180374	YDR066C	851638	Q12378	0.0225773	0.083378	0.766746	-1.30421	T down vs C	10.5932	0.251701	0.118803	1
1776536_at	S000005131	SWT21	Protein involved in mRNA splicing; contains a consensus nuclear export signal (NES) seq	NM_001183025	YNL187W	855534	P53873	0.0225829	0.083378	1.56408	1.56408	T up vs C	10.5918	0.713884	0.337	1
1773640_at	S000002453	BAP3	Amino acid permease; involved in uptake of cysteine, leucine, isoleucine and valine; BA	NM_001180354	YDR046C	851616	P41815	0.022594	0.083378	0.670692	-1.491	T down vs C	10.5889	0.569307	0.268823	1
1775816_at	S000006139	SAR1	GTPase, GTP-binding protein of the ARF family, component of COPII coat of vesicles; req	NM_001184032	YPL218W	855883	P20606	0.0226005	0.083378	0.868836	-1.15097	T down vs C	10.5872	0.0705358	0.0333118	1
1776953_at	S000006167	RBD2	Possible rhomboid protease, has similarity to eukaryotic rhomboid proteases including P	NM_001184060	YPL246C	855830	Q12270	0.0226095	0.083378	1.58606	1.58606	T up vs C	10.5849	0.759111	0.358583	1
1774442_at	S000003403	MSM1	Mitochondrial methionyl-tRNA synthetase (MetRS), functions as a monomer in mitochondria	NM_001181300	YGR171C	853081	P22438	0.0226726	0.0835471	0.686312	-1.45706	T down vs C	10.5685	0.505575	0.239189	1
1772857_at	S000000168	RPS8A /// RPS8B	Protein component of the small (40S) ribosomal subunit; homologous to mammalian ribosom	NM_001178312 /// NM_001178993	YBL072C	852206 /// 856839	P0CX39 /// P0CX40	0.0226846	0.0835471	1.77406	1.77406	T up vs C	10.5654	1.17261	0.554929	1
1772060_at	S000002965	SMX2	Core Sm protein Sm G; part of heteroheptameric complex (with Smb1p, Smd1p, Smd2p, Smd3p	NM_001180864	YFL017W-A	850528	P40204	0.0227236	0.0836265	0.737361	-1.35619	T down vs C	10.5554	0.331217	0.156895	1
1779697_at	S000003366	CAF130	Part of the evolutionarily-conserved CCR4-NOT transcriptional regulatory complex involv	NM_001181263	YGR134W	853035	P53280	0.0227354	0.0836265	0.834138	-1.19884	T down vs C	10.5523	0.117353	0.0556055	1
1770882_at	S000004750	RPL13B	Ribosomal 60S subunit protein L13B; not essential for viability; homologous to mammalia	NM_001182644	YMR142C	855173	P40212	0.0227672	0.0836894	1.21747	1.21747	T up vs C	10.5441	0.138153	0.0655117	1
1777902_at	S000003210	KAP114	Karyopherin, responsible for nuclear import of specific proteins; cargoes include Spt15	NM_001181107	YGL241W	852610	P53067	0.0227864	0.0837064	0.862278	-1.15972	T down vs C	10.5392	0.078342	0.037167	1
1779087_at	S000005970	DIG1	MAP kinase-responsive inhibitor of the Ste12p transcription factor; involved in the reg	NM_001183863	YPL049C	856058	Q03063	0.0228085	0.0837336	0.821188	-1.21775	T down vs C	10.5335	0.138478	0.0657321	1
1779272_at	S000003024	SDS23	One of two S. cerevisiae homologs (Sds23p and Sds24p) of the S. pombe Sds23 protein, wh	NM_001180921	YGL056C	852824	P53172	0.0228313	0.0837638	0.769199	-1.30005	T down vs C	10.5277	0.245685	0.116685	1
1779201_at	S000000846	ERG28	Endoplasmic reticulum membrane protein, may facilitate protein-protein interactions bet	NM_001178935	YER044C	856767	P40030	0.0228774	0.083879	1.40037	1.40037	T up vs C	10.5159	0.404593	0.192372	1
1779168_at	S000004307	NKP2	Central kinetochore protein and subunit of the Ctf19 complex; mutants have elevated rat	NM_001182204	YLR315W	851025	Q06162	0.0229066	0.0839321	2.15541	2.15541	T up vs C	10.5085	2.10443	1.00131	1
1776666_at	S000000914	LSM4	Lsm (Like Sm) protein; part of heteroheptameric complexes (Lsm2p-7p and either Lsm1p or	NM_001179002	YER112W	856848	P40070	0.0229584	0.0840156	0.770691	-1.29754	T down vs C	10.4953	0.242071	0.115323	1
1779200_at	S000000157	SKT5	Activator of Chs3p (chitin synthase III) during vegetative growth; recruits Chs3p to th	NM_001178301	YBL061C	852218	P34226	0.0229618	0.0840156	0.814659	-1.22751	T down vs C	10.4944	0.149927	0.0714319	1
1775244_at	S000002724	OMS1	Protein integral to the mitochondrial membrane; has a conserved methyltransferase motif	NM_001180624	YDR316W	851911	Q06668	0.0229789	0.0840156	0.795527	-1.25703	T down vs C	10.4901	0.186706	0.0889915	1
1778955_at	S000005770	ESA1	Catalytic subunit of the histone acetyltransferase complex (NuA4); acetylates four cons	NM_001183663	YOR244W	854418	Q08649	0.0229882	0.0840156	0.833895	-1.19919	T down vs C	10.4877	0.117731	0.0561282	1
1777892_at	S000004788	ECM5	Non-essential protein of unknown function; contains ATP/GTP-binding site motif A; null	NM_001182682	YMR176W	855214	Q03214	0.0230372	0.0841411	0.753334	-1.32743	T down vs C	10.4753	0.286261	0.136636	1
1776580_at	S000002722	RAD34	Protein involved in nucleotide excision repair (NER); homologous to RAD4	NM_001180622	YDR314C	851909	Q06665	0.0230521	0.0841415	0.704243	-1.41996	T down vs C	10.4716	0.438668	0.209457	1
1771657_at	S000007236	SNA2	Protein of unknown function, has similarity to Pmp3p, which is involved in cation trans	NM_001184329	YDR525W-A	852138	P56508	0.0230719	0.0841603	1.63124	1.63124	T up vs C	10.4665	0.854381	0.408149	1
1779333_at	S000004180	MMR1	Phosphorylated protein of the mitochondrial outer membrane, localizes only to mitochond	NM_001182077	YLR190W	850887	Q06324	0.0231128	0.0842556	1.51923	1.51923	T up vs C	10.4562	0.624031	0.298401	1
1769544_at	S000004139	YLR149C	Protein of unknown function; overexpression causes a cell cycle delay or arrest; null m	NM_001182036	YLR149C	850841	Q99296	0.0231396	0.0842996	1.18515	1.18515	T up vs C	10.4495	0.102963	0.049267	1
1772084_at	S000000112	FUS3	Mitogen-activated serine/threonine protein kinase involved in mating; phosphoactivated	NM_001178256	YBL016W	852265	P16892	0.0231774	0.0843834	1.37102	1.37102	T up vs C	10.44	0.355283	0.170154	1
1776817_at	S000006376	YPR172W	Putative pyridoxal 5'-phosphate synthase; transcriptionally activated by Yrm1p along wi	NM_001184269	YPR172W	856302	Q06608	0.0232713	0.0845918	1.2748	1.2748	T up vs C	10.4165	0.210328	0.100958	1
1775613_at	S000005543	PET127	Protein with a role in 5'-end processing of mitochondrial RNAs, located in the mitochon	NM_001183436	YOR017W	854182	P32606	0.0232741	0.0845918	0.783078	-1.27701	T down vs C	10.4159	0.21334	0.102411	1
1772170_at	S000003449	CCH1	Voltage-gated high-affinity calcium channel involved in calcium influx in response to s	NM_001181346	YGR217W	853131	P50077	0.023279	0.0845918	0.869014	-1.15073	T down vs C	10.4146	0.07033	0.033765	1
1770797_at	S000002507	TVP15	Integral membrane protein localized to late Golgi vesicles along with the v-SNARE Tlg2p	NM_001180408	YDR100W	851677	Q03860	0.0233202	0.0846746	1.32073	1.32073	T up vs C	10.4044	0.276128	0.132698	1
1771910_at	S000002459	DBF4	Regulatory subunit of Cdc7p-Dbf4p kinase complex; required for Cdc7p kinase activity an	NM_001180360	YDR052C	851623	P32325	0.0233314	0.0846746	0.715377	-1.39786	T down vs C	10.4016	0.400296	0.192421	1
1774509_at	S000004827	SCJ1	One of several homologs of bacterial chaperone DnaJ, located in the ER lumen where it c	NM_001182721	YMR214W	855254	P25303	0.0233852	0.0848158	0.798354	-1.25258	T down vs C	10.3883	0.18096	0.0870982	1
1780151_at	S000003129	YIP5	Protein that interacts with Rab GTPases, localized to late Golgi vesicles; computationa	NM_001181026	YGL161C	852715	P53108	0.0234205	0.0848518	1.38535	1.38535	T up vs C	10.3795	0.379095	0.182617	1
1775893_at	S000004845	FUS2	Cytoplasmic protein localized to the shmoo tip; required for the alignment of parental	NM_001182739	YMR232W	855272	Q05670	0.0234324	0.0848518	0.639663	-1.56332	T down vs C	10.3766	0.712337	0.343242	1
1772832_at	S000001905	GCN20	Positive regulator of the Gcn2p kinase activity, forms a complex with Gcn1p; proposed t	NM_001179974	YFR009W	850561	P43535	0.0234396	0.0848518	1.39342	1.39342	T up vs C	10.3748	0.392719	0.189266	1
1769741_at	S000002526	VBA4	Protein of unknown function with proposed role as a basic amino acid permease based on	NM_001180427	YDR119W	851697	Q04602	0.0234936	0.0849933	1.51824	1.51824	T up vs C	10.3615	0.622086	0.300191	1
1776003_at	S000005780	SEC63	Essential subunit of Sec63 complex (Sec63p, Sec62p, Sec66p and Sec72p); with Sec61 comp	NM_001183673	YOR254C	854428	P14906	0.0235503	0.0851445	1.13822	1.13822	T up vs C	10.3476	0.0598077	0.0288993	1
1773769_at	S000028645	YHR022C-A	Putative protein of unknown function; identified by gene-trapping, microarray-based exp	NM_001184597	YHR022C-A	1466527	Q8TGT6	0.023606	0.0852835	1.5018	1.5018	T up vs C	10.334	0.590063	0.285497	1
1770062_at	S000003410	PBP1	Component of glucose deprivation induced stress granules; involved in P-body-dependent	NM_001181307	YGR178C	853089	P53297	0.0236186	0.0852835	1.89849	1.89849	T up vs C	10.3309	1.46631	0.709671	1
1776158_at	S000005331	YNR048W	Protein that interacts with phospholipid translocase (flippase) Dnf3p; YNR048W has a pa	NM_001183225	YNR048W	855784	P53740	0.0236757	0.0854019	0.52957	-1.88833	T down vs C	10.317	1.44186	0.698781	1
1772865_at	S000005488	YGK3	Protein kinase related to mammalian GSK-3 glycogen synthase kinases; GSK-3 homologs (Mc	NM_001183382	YOL128C	853992	Q12222	0.0236813	0.0854019	0.639473	-1.56379	T down vs C	10.3156	0.713283	0.345729	1
1772145_at	S000004363	ROM2	GDP/GTP exchange factor (GEF) for Rho1p and Rho2p; mutations are synthetically lethal w	NM_001182260	YLR371W	851086	P51862	0.0237091	0.0854485	0.689681	-1.44995	T down vs C	10.3089	0.492506	0.238875	1
1776354_s_at	S000004942 /// S000005920 /// S000006202	ERR1 /// ERR2 /// ERR3	Enolase, a phosphopyruvate hydratase; catalyzes the conversion of 2-phosphoglycerate to	NM_001182836 /// NM_001183813 /// NM_001184095	YMR323W	854575 /// 855373 /// 855848	P0CX10 /// P0CX11 /// P42222	0.0237752	0.0855738	1.40927	1.40927	T up vs C	10.2928	0.419949	0.204001	1
1777796_at	S000005864	TEA1	Ty1 enhancer activator required for full levels of Ty enhancer-mediated transcription;	NM_001183757	YOR337W	854515	P47988	0.0237785	0.0855738	0.797834	-1.25339	T down vs C	10.2921	0.182009	0.0884219	1
1773434_at	S000006027	SSE1	ATPase component of the heat shock protein Hsp90 chaperone complex; binds unfolded prot	NM_001183920	YPL106C	855998	P32589	0.0237888	0.0855738	1.17849	1.17849	T up vs C	10.2896	0.0962442	0.0467679	1
1778758_at	S000002663	RMD5	Component of GID Complex that confers ubiquitin ligase (U3) activity; necessary for pol	NM_001180563	YDR255C	851842	Q12508	0.023919	0.0859881	1.19899	1.19899	T up vs C	10.2582	0.117518	0.0572801	1
1779856_at	S000003610	SMC3	Subunit of the multiprotein cohesin complex required for sister chromatid cohesion in m	NM_001181507	YJL074C	853371	P47037	0.0239354	0.0859931	0.672802	-1.48632	T down vs C	10.2543	0.560388	0.273246	1
1779812_at	S000006434	LSM3	Lsm (Like Sm) protein; part of heteroheptameric complexes (Lsm2p-7p and either Lsm1p or	NM_001184308	YLR438C-A	851159	P57743	0.0239866	0.0861227	0.808949	-1.23617	T down vs C	10.2421	0.160391	0.0783004	1
1777257_at	S000005723	MCA1	Ca2+-dependent cysteine protease; may cleave specific substrates during the stress resp	NM_001183616	YOR197W	854372	Q08601	0.0240211	0.0861731	0.84033	-1.19001	T down vs C	10.2338	0.107978	0.0527553	1
1772672_at	S000000310	PHO88	Probable membrane protein, involved in phosphate transport; pho88 pho86 double null mut	NM_001178454	YBR106W	852403	P38264	0.0240308	0.0861731	1.17206	1.17206	T up vs C	10.2315	0.089939	0.043952	1
1772156_s_at	S000003350 /// S000006336	RPS23A /// RPS23B	Ribosomal protein 28 (rp28) of the small (40S) ribosomal subunit, required for translat	NM_001181247 /// NM_001184229	YGR118W	853015 /// 856250	P0CX29 /// P0CX30	0.0241152	0.0863817	1.20353	1.20353	T up vs C	10.2114	0.122459	0.0599619	1
1772327_at	S000003820	PTK2	Putative serine/threonine protein kinase; involved in regulation of ion transport acros	NM_001181717	YJR059W	853522	P47116	0.0241192	0.0863817	1.15363	1.15363	T up vs C	10.2105	0.0728782	0.0356879	1
1779169_at	S000000023	MAK16	Essential nuclear protein, constituent of 66S pre-ribosomal particles; required for mat	NM_001178170	YAL025C	851208	P10962	0.0241663	0.0864022	0.631868	-1.58261	T down vs C	10.1993	0.751965	0.368634	1
1773187_at	S000004712	YKU80	Subunit of the telomeric Ku complex (Yku70p-Yku80p), involved in telomere length mainte	NM_001182606	YMR106C	855132	Q04437	0.024172	0.0864022	0.818019	-1.22246	T down vs C	10.198	0.143966	0.0705851	1
1777341_at	S000000134	MRPL16	Mitochondrial ribosomal protein of the large subunit	NM_001178278	YBL038W	852242	P38064	0.0241975	0.0864022	0.802732	-1.24575	T down vs C	10.192	0.172278	0.0845164	1
1775078_at	S000001894	SPB4	Putative ATP-dependent RNA helicase, nucleolar protein required for synthesis of 60S ri	NM_001179964	YFL002C	850549	P25808	0.0241986	0.0864022	0.745972	-1.34053	T down vs C	10.1917	0.306454	0.150345	1
1777559_at	S000001611	PMU1	Putative phosphomutase, contains a region homologous to the active site of phosphomutas	NM_001179694	YKL128C	853730	P36069	0.0242005	0.0864022	1.47969	1.47969	T up vs C	10.1913	0.547813	0.268765	1
1778096_at	S000001215	SPC97	Component of the microtubule-nucleating Tub4p (gamma-tubulin) complex; interacts with S	NM_001179303	YHR172W	856577	P38863	0.0242362	0.0864501	0.900375	-1.11065	T down vs C	10.1829	0.0392959	0.0192951	1
1771469_at	S000002700	SRP101	Signal recognition particle (SRP) receptor alpha subunit; contain GTPase domains; invol	NM_001180600	YDR292C	851886	P32916	0.0242503	0.0864501	0.843365	-1.18573	T down vs C	10.1795	0.103548	0.050861	1
1769642_at	S000003356	ASN2	Asparagine synthetase; catalyzes the synthesis of L-asparagine from L-aspartate in the	NM_001181253	YGR124W	853025	P49090	0.0242593	0.0864501	0.913233	-1.09501	T down vs C	10.1774	0.0293945	0.014441	1
1774207_at	S000003109	HUL5	Multiubiquitin chain assembly factor (E4); proteasome processivity factor that elongate	NM_001181006	YGL141W	852736	P53119	0.0243718	0.086797	0.79275	-1.26143	T down vs C	10.1511	0.192458	0.0947967	1
1771795_at	S000002304	COP1	Alpha subunit of COPI vesicle coatomer complex, which surrounds transport vesicles in t	NM_001180205	YDL145C	851410	P53622	0.0244671	0.0870823	0.888936	-1.12494	T down vs C	10.1289	0.0494544	0.0244126	1
1775450_at	S000004292	HRI1	Protein of unknown function that interacts with Sec72p and Hrr25p	NM_001182189	YLR301W	851008	Q05905	0.0244941	0.087124	1.17343	1.17343	T up vs C	10.1226	0.0912593	0.0450769	1
1775664_at	S000003181	SKI8	Ski complex component and WD-repeat protein, mediates 3'-5' RNA degradation by the cyto	NM_001181078	YGL213C	852659	Q02793	0.0245664	0.0872643	1.20531	1.20531	T up vs C	10.1059	0.124421	0.0615588	1
1778232_at	S000004086	KIN2	Serine/threonine protein kinase involved in regulation of exocytosis; localizes to the	NM_001181983	YLR096W	850785	P13186	0.0245686	0.0872643	0.695929	-1.43693	T down vs C	10.1054	0.468885	0.231997	1
1776563_at	S000004621	STB4	Putative transcription factor; contains a Zn(II)2Cys6 zinc finger domain characteristic	NM_001182515	YMR019W	855033	P50104	0.0245794	0.0872643	0.765826	-1.30578	T down vs C	10.1029	0.253983	0.125698	1
1776754_at	S000005666	SFL1	Transcriptional repressor and activator; involved in repression of flocculation-related	NM_001183559	YOR140W	854307	P20134	0.0246135	0.0873313	0.663369	-1.50746	T down vs C	10.095	0.601032	0.297687	1
1771551_at	S000002928	URC2	Putative Zn(II)2Cys6 motif containing transcription factor; non-essential gene identifi	NM_001180828	YDR520C	852133	Q04411	0.024702	0.0875009	0.676533	-1.47812	T down vs C	10.0747	0.544857	0.270409	1
1777199_at	S000004929	ELP6	Subunit of hexameric RecA-like ATPase Elp456 Elongator subcomplex; which is required fo	NM_001182823	YMR312W	855360	Q04868	0.0247057	0.0875009	0.809089	-1.23596	T down vs C	10.0739	0.160131	0.0794787	1
1778000_at	S000003489	MTM1	Mitochondrial protein of the mitochondrial carrier family, involved in activating mitoc	NM_001181386	YGR257C	853173	P53320	0.0247072	0.0875009	0.789455	-1.2667	T down vs C	10.0735	0.199423	0.0989839	1
1772181_at	S000001616	YKL133C	Putative protein of unknown function; not required for growth of cells lacking the mito	NM_001179699	YKL133C	853725	P36066	0.0247783	0.08765	0.793083	-1.2609	T down vs C	10.0572	0.191761	0.095335	1
1777786_at	S000000851	TPA1	Poly(rA)-binding protein involved in translation termination efficiency, mRNA poly(A) t	NM_001178940	YER049W	856775	P40032	0.02478	0.08765	0.827243	-1.20884	T down vs C	10.0569	0.128343	0.0638085	1
1770027_at	S000006127	PGC1	Phosphatidyl Glycerol phospholipase C; regulates the phosphatidylglycerol (PG) content	NM_001184020	YPL206C	855895	Q08959	0.0248145	0.0876531	1.35438	1.35438	T up vs C	10.049	0.328327	0.163363	1
1770167_at	S000003222	HXK2	Hexokinase isoenzyme 2; catalyzes phosphorylation of glucose in the cytosol; predominan	NM_001181119	YGL253W	852639	P04807	0.024817	0.0876531	1.13626	1.13626	T up vs C	10.0484	0.0582215	0.0289704	1
1780116_at	S000003672	RPS21B	Protein component of the small (40S) ribosomal subunit; homologous to mammalian ribosom	NM_001181569	YJL136C	853305	Q3E754	0.0248269	0.0876531	1.16978	1.16978	T up vs C	10.0462	0.0877464	0.0436715	1
1772438_at	S000005366	TOP1	Topoisomerase I, nuclear enzyme that relieves torsional strain in DNA by cleaving and r	NM_001183260	YOL006C	854156	P04786	0.0248882	0.0878156	0.734909	-1.36071	T down vs C	10.0322	0.338501	0.168706	1
1774776_at	S000006069	PPT2	Phosphopantetheine:protein transferase (PPTase), activates mitochondrial acyl carrier p	NM_001183962	YPL148C	855955	Q12036	0.0249291	0.0879053	0.789014	-1.26741	T down vs C	10.023	0.200366	0.0999533	1
1777369_at	S000000920	SHO1	Transmembrane osmosensor involved in activation of the Cdc42p- and MAP kinase-dependent	NM_001179008	YER118C	856854	P40073	0.0249568	0.0879489	0.685651	-1.45847	T down vs C	10.0167	0.508164	0.253658	1
1769650_at	S000002874	PKH3	Protein kinase with similarity to mammalian phosphoinositide-dependent kinase 1 (PDK1)	NM_001180774	YDR466W	852077	Q03306	0.025014	0.0879888	0.635337	-1.57397	T down vs C	10.0038	0.734138	0.366928	1
1777891_at	S000001662	COY1	Golgi membrane protein with similarity to mammalian CASP; genetic interactions with GOS	NM_001179745	YKL179C	853675	P34237	0.0250199	0.0879888	0.772757	-1.29407	T down vs C	10.0025	0.237118	0.118529	1
1778248_at	S000001409	SLN1	Histidine kinase osmosensor that regulates a MAP kinase cascade; transmembrane protein	NM_001179495	YIL147C	854659	P39928	0.0250408	0.0879888	0.829026	-1.20623	T down vs C	9.9978	0.125444	0.0627357	1
1780073_at	S000006331	YPR127W	Putative pyridoxine 4-dehydrogenase; differentially expressed during alcoholic fermenta	NM_001184224	YPR127W	856245	Q06494	0.0250431	0.0879888	1.5231	1.5231	T up vs C	9.99729	0.631656	0.315914	1
1776083_at	S000005289	VPS27	Endosomal protein that forms a complex with Hse1p; required for recycling Golgi protein	NM_001183183	YNR006W	855739	P40343	0.0250451	0.0879888	0.781544	-1.27952	T down vs C	9.99683	0.216775	0.108422	1
1778117_at	S000001490	CAP1	Alpha subunit of the capping protein heterodimer (Cap1p and Cap2p); capping protein (CP	NM_001179573	YKL007W	853862	P28495	0.0250627	0.0879964	1.19156	1.19156	T up vs C	9.99289	0.109604	0.054841	1
1776778_at	S000004686	ISF1	Serine-rich, hydrophilic protein; overexpression suppresses growth defects of hap2, hap	NM_001182580	YMR081C	855105	P32488	0.0250947	0.088015	1.26985	1.26985	T up vs C	9.98571	0.203637	0.101964	1
1775902_at	S000004604	MIC17	Mitochondrial intermembrane space protein; required for normal oxygen consumption; cont	NM_001182498	YMR002W	855014	Q03667	0.0250988	0.088015	1.33867	1.33867	T up vs C	9.98479	0.303548	0.152005	1
1770430_at	S000001043	OSH7	Oxysterol-binding protein; part of family with seven members in S. cerevisiae; family m	NM_001179131	YHR001W	856389	P38755	0.0251692	0.08814	0.802711	-1.24578	T down vs C	9.96903	0.172319	0.0864271	1
1772837_at	S000000377	UMP1	Short-lived chaperone required for correct maturation of the 20S proteasome; may inhibi	NM_001178521	YBR173C	852471	P38293	0.0251738	0.08814	1.22204	1.22204	T up vs C	9.96802	0.143463	0.0719616	1
1778328_at	S000002103	PMP2	Proteolipid associated with plasma membrane H(+)-ATPase (Pma1p); regulates plasma membr	NM_001180029	YEL017C-A	856697	P40975	0.0251807	0.08814	1.42101	1.42101	T up vs C	9.96648	0.440516	0.220999	1
1769795_at	S000000185	AVT5	Putative transporter; member of a family of seven S. cerevisiae genes (AVT1-7) related	NM_001178329	YBL089W	852189	P38176	0.0252044	0.088169	0.853846	-1.17117	T down vs C	9.9612	0.0890786	0.0447128	1
1773859_at	S000000336	AGP2	Plasma membrane regulator of polyamine and carnitine transport; has similarity to trans	NM_001178480	YBR132C	852429	P38090	0.0253288	0.0885502	1.23107	1.23107	T up vs C	9.93357	0.154202	0.0776165	1
1779944_at	S000003703	ERG20	Farnesyl pyrophosphate synthetase, has both dimethylallyltranstransferase and geranyltr	NM_001181600	YJL167W	853272	P08524	0.0253516	0.0885757	1.16856	1.16856	T up vs C	9.92853	0.0865792	0.0436012	1
1778190_at	S000003067	LSG1	Putative GTPase involved in 60S ribosomal subunit biogenesis; required for the release	NM_001180964	YGL099W	852779	P53145	0.0254202	0.0885825	0.762022	-1.3123	T down vs C	9.91342	0.263552	0.132927	1
1773293_at	S000028654	YHR214C-E	Putative protein of unknown function; identified by gene-trapping, microarray-based exp	NM_001184602	YHR214C-E	1466535	Q8TGK0	0.0254265	0.0885825	0.627923	-1.59255	T down vs C	9.91201	0.772625	0.389742	1
1773972_at	S000000566	MRC1	S-phase checkpoint protein required for DNA replication; interacts with and stabilizes	NM_001178704	YCL061C	850297	P25588	0.0254276	0.0885825	0.787629	-1.26963	T down vs C	9.91178	0.203348	0.102579	1
1769837_at	S000003147	TOS3	Protein kinase; related to and functionally redundant with Elm1p and Sak1p for the phos	NM_001181044	YGL179C	852696	P43637	0.0254283	0.0885825	0.831228	-1.20304	T down vs C	9.91163	0.12192	0.0615036	1
1772751_at	S000028529	YBL008W-A	Putative protein of unknown function; identified by fungal homology and RT-PCR	NM_001184539	YBL008W-A	1466442	Q3E821	0.0254403	0.0885825	0.643099	-1.55497	T down vs C	9.90899	0.695356	0.350871	1
1778029_at	S000000426	PCS60	Peroxisomal protein that binds AMP and mRNA, localizes to both the peroxisomal peripher	NM_001178570	YBR222C	852523	P38137	0.025475	0.0885825	1.42479	1.42479	T up vs C	9.90136	0.447196	0.225826	1
1773962_at	S000000662	RAD18	E3 ubiquitin ligase; forms heterodimer with Rad6p to monoubiquitinate PCNA-K164; hetero	NM_001178777	YCR066W	850430	P10862	0.0254923	0.0885825	0.796164	-1.25602	T down vs C	9.89757	0.1854	0.0936595	1
1770928_at	S000002733	YCG1	Subunit of the condensin complex; required for establishment and maintenance of chromos	NM_001180633	YDR325W	851925	Q06680	0.0254968	0.0885825	0.767705	-1.30258	T down vs C	9.8966	0.249339	0.125972	1
1774434_at	S000002538	YDR131C	F-box protein, substrate-specific adaptor subunit that recruits substrates to a core ub	NM_001180439	YDR131C	851709	Q03899	0.0255006	0.0885825	0.683519	-1.46302	T down vs C	9.89576	0.516588	0.261015	1
1778980_at	S000002732	UTP4	Subunit of U3-containing 90S preribosome and Small Subunit (SSU) processome complexes i	NM_001180632	YDR324C	851924	Q06679	0.0255223	0.0885825	0.788845	-1.26768	T down vs C	9.891	0.200729	0.10147	1
1770584_at	S000005651	CAT5	Protein required for ubiquinone (Coenzyme Q) biosynthesis; localizes to the matrix face	NM_001183544	YOR125C	854292	P41735	0.025524	0.0885825	1.79071	1.79071	T up vs C	9.89062	1.21113	0.612262	1
1770536_at	S000002969	ERG26	C-3 sterol dehydrogenase, catalyzes the second of three steps required to remove two C-	NM_001180866	YGL001C	852883	P53199	0.0256042	0.0888067	1.54735	1.54735	T up vs C	9.87312	0.679963	0.34435	1
1777661_at	S000004296	STT4	Phosphatidylinositol-4-kinase that functions in the Pkc1p protein kinase pathway; requi	NM_001182193	YLR305C	851014	P37297	0.02564	0.0888769	0.823823	-1.21385	T down vs C	9.86533	0.13401	0.0679195	1
1777621_at	S000004823	YMR210W	Putative acyltransferase with similarity to Eeb1p and Eht1p, has a minor role in medium	NM_001182717	YMR210W	855250	Q03649	0.0257143	0.0890311	0.769775	-1.29908	T down vs C	9.8492	0.244284	0.124012	1
1778347_at	S000005054	NOP15	Constituent of 66S pre-ribosomal particles, involved in 60S ribosomal subunit biogenesi	NM_001182948	YNL110C	855613	P53927	0.0257205	0.0890311	0.788184	-1.26874	T down vs C	9.84785	0.20215	0.102637	1
1770725_at	S000000787	CIN8	Kinesin motor protein involved in mitotic spindle assembly and chromosome segregation	NM_001178876	YEL061C	856648	P27895	0.0257369	0.0890311	0.7702	-1.29836	T down vs C	9.8443	0.243256	0.123551	1
1774014_at	S000001786	YKR078W	Cytoplasmic protein of unknown function; potential Cdc28p substrate; contains a Phox ho	NM_001179868	YKR078W	853953	P36158	0.0257735	0.0890311	0.810099	-1.23442	T down vs C	9.8364	0.15825	0.080441	1
1776501_at	S000004746	CIN4	GTP-binding protein involved in beta-tubulin (Tub2p) folding; isolated as mutant with i	NM_001182640	YMR138W	855169	P39110	0.0257774	0.0890311	0.776869	-1.28722	T down vs C	9.83556	0.227458	0.11563	1
1775401_at	S000001286	YIL024C	Putative protein of unknown function; non-essential gene; expression directly regulated	NM_001179374	YIL024C	854788	P40543	0.0257779	0.0890311	1.43219	1.43219	T up vs C	9.83546	0.460385	0.234043	1
1772613_at	S000004243	YLR253W	Putative protein of unknown function; the authentic, non-tagged protein is detected in	NM_001182140	YLR253W	850955	Q06567	0.0258832	0.0892957	0.761708	-1.31284	T down vs C	9.8128	0.264353	0.134698	1
1774223_at	S000004903	HAS1	ATP-dependent RNA helicase; localizes to both the nuclear periphery and nucleolus; high	NM_001182797	YMR290C	855335	Q03532	0.0258883	0.0892957	0.815154	-1.22676	T down vs C	9.8117	0.149039	0.0759496	1
1772185_at	S000004996	COG5	Component of the conserved oligomeric Golgi complex (Cog1p through Cog8p), a cytosolic	NM_001182890	YNL051W	855676	P53951	0.025904	0.0892957	0.853721	-1.17134	T down vs C	9.80834	0.0892439	0.0454938	1
1770458_at	S000005558	HMS1	Basic helix-loop-helix (bHLH) protein with similarity to myc-family transcription facto	NM_001183451	YOR032C	854197	Q12398	0.025917	0.0892957	0.816465	-1.22479	T down vs C	9.80555	0.146704	0.0748067	1
1769948_at	S000004896	RIT1	2'-O-ribosyl phosphate transferase, modifies the initiator methionine tRNA at position	NM_001182790	YMR283C	855326	P23796	0.0259462	0.0893424	0.656331	-1.52362	T down vs C	9.7993	0.632676	0.322817	1
1772952_at	S000003774	GPI14	Glycosylphosphatidylinositol-alpha 1,4 mannosyltransferase I, involved in GPI anchor bi	NM_001181671	YJR013W	853470	P47088	0.0259698	0.0893699	0.857191	-1.1666	T down vs C	9.79426	0.0847235	0.0432516	1
1776223_at	S000005889	PRE10	Alpha 7 subunit of the 20S proteasome; protein abundance increases in response to DNA r	NM_001183782	YOR362C	854544	P21242	0.0260312	0.0895273	0.93418	-1.07046	T down vs C	9.78117	0.0165406	0.00845531	1
1771502_at	S000006247	RPL43A /// RPL43B	Ribosomal 60S subunit protein L43A; null mutation confers a dominant lethal phenotype;	NM_001181752 /// NM_001184140	YPR043W	853557 /// 856156	P0CX25 /// P0CX26	0.0260816	0.0895385	1.27612	1.27612	T up vs C	9.77045	0.212118	0.108551	1
1779330_at	S000004526	PIF1	DNA helicase, potent G-quadruplex DNA binder and unwinder; exists in a nuclear form tha	NM_001182420	YML061C	854941	P07271	0.0261053	0.0895385	0.761142	-1.31381	T down vs C	9.76542	0.265797	0.136091	1
1772047_at	S000005045	AVT4	Vacuolar transporter, exports large neutral amino acids from the vacuole; member of a f	NM_001182939	YNL101W	855622	E9P9B6 /// P50944	0.0261127	0.0895385	1.10493	1.10493	T up vs C	9.76386	0.0355224	0.0181908	1
1770226_at	S000001413	YIL151C	Putative protein of unknown function; predicted to contain a PINc domain; YIL151C has a	NM_001179499	YIL151C	854655	P40456	0.0261159	0.0895385	1.30529	1.30529	T up vs C	9.76318	0.25327	0.129707	1
1770883_at	S000005754	YOR228C	Protein of unknown function, localized to the mitochondrial outer membrane	NM_001183647	YOR228C	854403	Q12106	0.0261241	0.0895385	1.11451	1.11451	T up vs C	9.76145	0.0419407	0.0214828	1
1774870_at	S000000853	JHD1	JmjC domain family histone demethylase specific for H3-K36, similar to proteins found i	NM_001178942	YER051W	856777	P40034	0.0261284	0.0895385	0.774352	-1.2914	T down vs C	9.76052	0.233341	0.119533	1
1775092_at	S000003357	YGR125W	Putative protein of unknown function; deletion mutant has decreased rapamycin resistanc	NM_001181254	YGR125W	853026	P53273	0.0262038	0.0897428	0.878015	-1.13893	T down vs C	9.74461	0.0603856	0.0309841	1
1776708_at	S000003083	SNF4	Activating gamma subunit of the AMP-activated Snf1p kinase complex; additional subunits	NM_001180980	YGL115W	852763	F4ZZV2 /// P12904	0.0262937	0.0899968	1.273	1.273	T up vs C	9.72569	0.20789	0.106877	1
1777744_at	S000001120	YHR078W	High osmolarity-regulated gene of unknown function	NM_001179208	YHR078W	856477	P38799	0.0263175	0.0900243	0.900729	-1.11021	T down vs C	9.72071	0.039002	0.0200613	1
1774762_at	S000000931	SAK1	Upstream serine/threonine kinase for the SNF1 complex; partially redundant with Elm1p a	NM_001179019	YER129W	856866	P38990	0.0263364	0.0900353	0.740076	-1.35121	T down vs C	9.71673	0.323275	0.166349	1
1774332_at	S000002354	SEC31	Component of the Sec13p-Sec31p complex of the COPII vesicle coat, required for vesicle	NM_001180255	YDL195W	851332	P38968	0.0263855	0.0901492	1.11266	1.11266	T up vs C	9.70647	0.0406657	0.0209477	1
1778954_at	S000003657	RPE1	D-ribulose-5-phosphate 3-epimerase, catalyzes a reaction in the non-oxidative part of t	NM_001181554	YJL121C	853322	P46969	0.02642	0.0901669	1.54908	1.54908	T up vs C	9.69928	0.683458	0.352324	1
1774229_at	S000001697	YRA2	Member of the REF (RNA and export factor binding proteins) family; when overexpressed,	NM_001179779	YKL214C	853666	P36036	0.0264354	0.0901669	0.796461	-1.25555	T down vs C	9.69606	0.184796	0.0952942	1
1774663_at	S000002319	DHH1	Cytoplasmic DExD/H-box helicase, stimulates mRNA decapping; coordinates distinct steps	NM_001180220	YDL160C	851394	P39517	0.0264478	0.0901669	0.817022	-1.22396	T down vs C	9.69347	0.14572	0.0751638	1
1773129_at	S000003925	RTT109	Histone acetyltransferase critical for cell survival in the presence of DNA damage duri	NM_001181822	YLL002W	850658	Q07794	0.0264538	0.0901669	0.734405	-1.36165	T down vs C	9.69223	0.340008	0.175402	1
1777087_at	S000001756	NAP1	Protein that interacts with mitotic cyclin Clb2p; required for the regulation of microt	NM_001179838	YKR048C	853922	P25293	0.0265072	0.0901749	1.16189	1.16189	T up vs C	9.68114	0.0803353	0.0414906	1
1775869_at	S000000047	AIM2	Cytoplasmic protein involved in mitochondrial function or organization; null mutant dis	NM_001178194	YAL049C	851248	P39721	0.0265223	0.0901749	1.1032	1.1032	T up vs C	9.67801	0.034417	0.017781	1
1773760_at	S000000198	SFT2	Non-essential tetra-spanning membrane protein found mostly in the late Golgi, can suppr	NM_001178342	YBL102W	852172	P38166	0.0265239	0.0901749	1.63974	1.63974	T up vs C	9.67767	0.872623	0.450843	1
1773254_at	S000001692	STE6	Plasma membrane ATP-binding cassette (ABC) transporter required for the export of a-fac	NM_001179774	YKL209C	853671	P12866	0.0265306	0.0901749	0.639597	-1.56349	T down vs C	9.67628	0.712668	0.368255	1
1778044_at	S000003435	YCH1	Phosphatase with sequence similarity to Cdc25p, Arr2p and Mih1p; member of the single-d	NM_001181332	YGR203W	853117	P42937	0.026535	0.0901749	1.33259	1.33259	T up vs C	9.67537	0.294153	0.152011	1
1775540_at	S000001533	YKL050C	Protein of unknown function; the YKL050W protein is a target of the SCFCdc4 ubiquitin l	NM_001179616	YKL050C	853816	P35736	0.0265693	0.0902376	0.737956	-1.35509	T down vs C	9.66828	0.329465	0.170385	1
1769802_at	S000004470	SPT5	Component of the universally conserved Spt4/5 complex (DSIF complex); the complex has m	NM_001182366	YML010W	854999	P27692	0.0265973	0.0902792	2.00292	2.00292	T up vs C	9.66248	1.72151	0.890824	1
1779691_at	S000000823	RPN3	Essential, non-ATPase regulatory subunit of the 26S proteasome lid, similar to the p58	NM_001178912	YER021W	856742	P40016	0.0266792	0.0904985	1.10521	1.10521	T up vs C	9.64562	0.0357041	0.0185079	1
1774495_at	S000004862	GAD1	Glutamate decarboxylase, converts glutamate into gamma-aminobutyric acid (GABA) during	NM_001182756	YMR250W	855291	D0VFN3 /// Q04792	0.0266952	0.0904985	1.35145	1.35145	T up vs C	9.64232	0.323653	0.16783	1
1770538_at	S000006404	ARR2	Arsenate reductase required for arsenate resistance; converts arsenate to arsenite whic	NM_001184297	YPR200C	856330	Q06597	0.0267094	0.0904985	0.60522	-1.65229	T down vs C	9.6394	0.899749	0.466704	1
1773623_at	S000005227	WSC2	Sensor-transducer of the stress-activated PKC1-MPK1 signaling pathway; involved in main	NM_001183121	YNL283C	855438	P53832	0.0267372	0.0905389	1.15613	1.15613	T up vs C	9.63371	0.0750959	0.0389756	1
1770384_at	S000002823	YDR415C	Putative aminopeptidase	NM_001180723	YDR415C	852024	Q04033	0.0267639	0.0905756	0.728608	-1.37248	T down vs C	9.62824	0.35769	0.185751	1
1778024_at	S000003457	AMA1	Activator of meiotic anaphase promoting complex (APC/C); Cdc20p family member; required	NM_001181354	YGR225W	853140	P50082	0.0268159	0.0906981	0.69264	-1.44375	T down vs C	9.6176	0.481222	0.250178	1
1780248_at	S000006396	AQY1	Spore-specific water channel that mediates the transport of water across cell membranes	NM_001184289	YPR192W	856322	E9P9C7 /// E9P9C6 /// D3W7A6 /// D3W7A4 /// D3W7A1 /// D3W799 /// D3W798 /// D3W797 ///	0.0269504	0.091099	1.42237	1.42237	T up vs C	9.59025	0.44291	0.230917	1
1779414_at	S000005832	RRG7	Protein of unknown function; green fluorescent protein (GFP)-fusion protein localizes t	NM_001183725	YOR305W	854482	Q08774	0.0270091	0.0912434	0.791637	-1.26321	T down vs C	9.57837	0.194793	0.101684	1
1771328_at	S000001243	RPN10	Non-ATPase base subunit of the 19S regulatory particle (RP) of the 26S proteasome; N-te	NM_001179331	YHR200W	856607	P38886	0.027084	0.0914268	1.47691	1.47691	T up vs C	9.56326	0.542572	0.283675	1
1775759_at	S000000409	KTR3	Putative alpha-1,2-mannosyltransferase; involved in O- and N-linked protein glycosylati	NM_001178553	YBR205W	852504	P38130	0.0270953	0.0914268	0.775537	-1.28943	T down vs C	9.56097	0.23056	0.120573	1
1772876_at	S000002990	STT3	Subunit of the oligosaccharyltransferase complex of the ER lumen, which catalyzes aspar	NM_001180887	YGL022W	852862	P39007	0.0272252	0.0918106	1.12883	1.12883	T up vs C	9.53495	0.0523978	0.0274767	1
1769972_at	S000001088	INM1	Inositol monophosphatase, involved in biosynthesis of inositol and in phosphoinositide	NM_001179176	YHR046C	856442	P38710	0.0272454	0.0918246	1.47163	1.47163	T up vs C	9.53091	0.532641	0.279428	1
1770747_at	S000005422	PRS5	5-phospho-ribosyl-1(alpha)-pyrophosphate synthetase; synthesizes PRPP, which is require	NM_001183316	YOL061W	854093	Q12265	0.0273077	0.0919804	1.31338	1.31338	T up vs C	9.51849	0.265154	0.139284	1
1776772_at	S000004863	GTO3	Omega class glutathione transferase; putative cytosolic localization	NM_001182757	YMR251W	855292	Q04806	0.0273733	0.0920732	0.845858	-1.18223	T down vs C	9.50545	0.0999914	0.0525969	1
1775856_at	S000002527	TRM1	tRNA methyltransferase; two forms of the protein are made by alternative translation st	NM_001180428	YDR120C	851698	E9P8G5 /// E9P8G4 /// P15565	0.0273804	0.0920732	1.32174	1.32174	T up vs C	9.50404	0.277646	0.146067	1
1772130_at	S000002562	CPR1	Cytoplasmic peptidyl-prolyl cis-trans isomerase (cyclophilin); catalyzes the cis-trans	NM_001180462	YDR155C	851733	P14832	0.0273982	0.0920732	1.28484	1.28484	T up vs C	9.50052	0.224143	0.117964	1
1776228_at	S000006143	FMP40	Putative protein of unknown function; proposed to be involved in responding to environm	NM_001184036	YPL222W	855879	Q08968	0.0273997	0.0920732	0.797264	-1.25429	T down vs C	9.50023	0.183162	0.0963989	1
1770534_at	S000003636	LSB6	Type II phosphatidylinositol 4-kinase that binds Las17p, which is a homolog of human Wi	NM_001181533	YJL100W	853345	P42951	0.0274731	0.0922656	0.766156	-1.30522	T down vs C	9.48572	0.253165	0.133445	1
1779753_at	S000000529	KCC4	Protein kinase of the bud neck involved in the septin checkpoint; associates with septi	NM_001178670	YCL024W	850334	D2XNR3 /// P25389	0.027577	0.0925602	0.67246	-1.48708	T down vs C	9.46528	0.561828	0.296783	1
1769385_at	S000000732	YEA6	Putative mitochondrial NAD+ transporter; member of the mitochondrial carrier subfamily	NM_001178821	YEL006W	856712	P39953	0.0276873	0.0928759	1.15991	1.15991	T up vs C	9.44369	0.0785214	0.0415735	1
1776610_at	S000004574	URA5	Major orotate phosphoribosyltransferase (OPRTase) isozyme; catalyzes the fifth enzymati	NM_001182468	YML106W	854865	P13298	0.0277869	0.0931004	0.769773	-1.29908	T down vs C	9.4243	0.24429	0.129606	1
1773257_at	S000003529	QCR10	Subunit of the ubiqunol-cytochrome c oxidoreductase complex which includes Cobp, Rip1p,	NM_001181426	YHR001W-A	856390	P37299	0.0277949	0.0931004	1.63587	1.63587	T up vs C	9.42274	0.864304	0.458626	1
1770653_at	S000003446	RPS0A	Ribosomal 40S subunit protein S0A; required for maturation of 18S rRNA along with Rps0B	NM_001181343	YGR214W	853128	P32905	0.0278062	0.0931004	1.29967	1.29967	T up vs C	9.42054	0.245139	0.130109	1
1778850_at	S000000181	BOI1	Protein implicated in polar growth; functionally redundant with Boi2p; interacts with b	NM_001178325	YBL085W	852193	P38041	0.0278618	0.0931004	0.717112	-1.39448	T down vs C	9.40978	0.394528	0.209637	1
1776282_at	S000001357	PRK1	Protein serine/threonine kinase; regulates the organization and function of the actin c	NM_001179443	YIL095W	854713	P40494	0.0279028	0.0931004	0.777611	-1.28599	T down vs C	9.40186	0.22574	0.120051	1
1777707_at	S000000251	FMP23	Putative protein of unknown function; proposed to be involved in iron or copper homeost	NM_001178395	YBR047W	852336	P38231	0.0279072	0.0931004	0.781368	-1.27981	T down vs C	9.40101	0.217171	0.115504	1
1780148_at	S000006034	YPL113C	Glyoxylate reductase; acts on glyoxylate and hydroxypyruvate substrates; YPL113C is not	NM_001183927	YPL113C	855990	Q02961	0.027911	0.0931004	0.843093	-1.18611	T down vs C	9.40027	0.103941	0.0552863	1
1774880_at	S000002101	SFT1	Intra-Golgi v-SNARE, required for transport of proteins between an early and a later Go	NM_001180028	YKL006C-A	853863	P43682	0.0279114	0.0931004	0.882497	-1.13315	T down vs C	9.40021	0.0557507	0.029654	1
1775022_at	S000004995	YNL050C	Putative protein of unknown function; YNL050c is not an essential gene	NM_001182889	YNL050C	855677	P53952	0.0279214	0.0931004	0.751996	-1.32979	T down vs C	9.39826	0.289865	0.154212	1
1778446_at	S000006009	YPL088W	Putative aryl alcohol dehydrogenase; transcription is activated by paralogous transcrip	NM_001183902	YPL088W	856017	Q02895	0.027939	0.0931004	0.829991	-1.20483	T down vs C	9.39488	0.123893	0.0659362	1
1776233_at	S000000048	OAF1	Oleate-activated transcription factor; acts alone and as a heterodimer with Pip2p; acti	NM_001178195	YAL051W	851247	P39720	0.0279579	0.0931004	0.827553	-1.20838	T down vs C	9.39124	0.127835	0.0680609	1
1773686_s_at	S000001435 /// S000003758	VTH1 /// VTH2	Putative membrane glycoprotein with strong similarity to Vth2p and Pep1p/Vps10p, may be	NM_001179519 /// NM_001181655	YIL173W	853233 /// 854634	P40890 /// P40438	0.0279654	0.0931004	0.698485	-1.43167	T down vs C	9.3898	0.459448	0.244653	1
1770173_at	S000002388	SSB1	Cytoplasmic ATPase that is a ribosome-associated molecular chaperone; functions with J-	NM_001180289	YDL229W	851369	P11484 /// E9P9V5	0.0279715	0.0931004	1.14901	1.14901	T up vs C	9.38862	0.0688381	0.0366604	1
1778765_at	S000005638	CEX1	Cytoplasmic component of the nuclear aminoacylation-dependent tRNA export pathway; inte	NM_001183531	YOR112W	854279	Q12453	0.0279946	0.0931004	0.748799	-1.33547	T down vs C	9.38417	0.298595	0.159095	1
1779402_at	S000006148	ALG5	UDP-glucose:dolichyl-phosphate glucosyltransferase, involved in asparagine-linked glyco	NM_001184041	YPL227C	855874	P40350	0.0279985	0.0931004	0.808272	-1.23721	T down vs C	9.38343	0.161662	0.0861424	1
1779613_at	S000003983	GTT2	Glutathione S-transferase capable of homodimerization; functional overlap with Gtt2p, G	NM_001181880	YLL060C	850666	Q12390	0.0281671	0.0936064	1.27671	1.27671	T up vs C	9.35118	0.212927	0.11385	1
1769570_at	S000002653	MNN10	Subunit of a Golgi mannosyltransferase complex also containing Anp1p, Mnn9p, Mnn11p, an	NM_001180553	YDR245W	851832	P50108	0.0282142	0.0937087	0.863095	-1.15862	T down vs C	9.34221	0.077344	0.0413949	1
1772366_at	S000004528	RPS1B	Ribosomal protein 10 (rp10) of the small (40S) subunit; homologous to mammalian ribosom	NM_001182422	YML063W	854939	P23248	0.028252	0.09372	1.1055	1.1055	T up vs C	9.33504	0.0358914	0.019224	1
1779199_at	S000004253	RED1	Protein component of the synaptonemal complex axial elements, involved in chromosome se	NM_001182150	YLR263W	850968	P14291	0.028255	0.09372	0.620687	-1.61112	T down vs C	9.33448	0.811593	0.434728	1
1779973_at	S000001799	SRL3	Cytoplasmic protein of unknown function; when overexpressed, suppresses the lethality o	NM_001179881	YKR091W	853966	P36167	0.0282668	0.09372	1.26375	1.26375	T up vs C	9.33223	0.195513	0.104752	1
1772992_s_at	S000005916 /// S000006199	YOR389W /// YPL278C	Putative protein of unknown function; expression regulated by copper levels /// Putativ	NM_001183809 /// NM_001184092	YPL278C	854571 /// 855851	Q08912 /// Q08990	0.0283334	0.0937547	0.8695	-1.15009	T down vs C	9.31964	0.0697711	0.0374323	1
1773280_at	S000005890	PIP2	Autoregulatory oleate-specific transcriptional activator of peroxisome proliferation, c	NM_001183783	YOR363C	854545	P52960	0.0283429	0.0937547	0.740873	-1.34976	T down vs C	9.31785	0.320967	0.172232	1
1771992_at	S000005964	NOP4	Nucleolar protein, essential for processing and maturation of 27S pre-rRNA and large ri	NM_001183857	YPL043W	856063	P37838	0.0283432	0.0937547	0.674081	-1.4835	T down vs C	9.31779	0.555031	0.297834	1
1771612_at	S000006059	SPP1	Subunit of COMPASS (Set1C); a complex which methylates histone H3 on lysine 4 and is re	NM_001183952	YPL138C	855965	Q03012	0.0283521	0.0937547	0.811576	-1.23217	T down vs C	9.31611	0.155525	0.0834709	1
1769751_at	S000005811	RDL1	Protein of unknown function containing a rhodanese-like domain; localized to the mitoch	NM_001183704	YOR285W	854459	Q12305	0.0283863	0.0937547	1.15696	1.15696	T up vs C	9.30965	0.0758468	0.0407356	1
[truncated: 4,006 more rows]

## Sheet: Supplementary Table 3 - DE gene
Probeset ID	SGD accession number	Gene Symbol	Gene Title, partial	RefSeq Transcript ID	Transcript ID(Array Design)	Entrez Gene	SwissProt	p-value (T vs. C)	stepup (p-value(T vs. C))	Ratio (T vs. C)	Fold-Change (T vs. C)	Fold-Change (T vs. C) (Description)	F(Treatment)	SS(Treatment)	SS(Error)	F(Error)
[truncated: 735 more rows]
